# Supplementary material for: Constructing lncRNA functional similarity network based on lncRNA-disease associations and disease semantic similarity
Source: Sci Rep. 2015 Jun 10;5:11338. doi: 10.1038/srep11338 (PMC4462156; doi:10.1038/srep11338)
Supplement: Supplementary Table 1 [file srep11338-s2.xls]

## Sheet: IncRNASimilarityForProject1
	CDKN2B-AS1	MEG3	WT1-AS	H19	DISC2	BCYRN1	KCNQ1DN	7SK	7SL	HCP5	HLA-AS1	AIR	BACE1-AS	GDNFOS	SNHG3	SOX2-OT	C15orf2	Ube3a-as	GAS5	ZFAT-AS1	KCNQ1OT1	DAOA-AS1	UCA1	B1 SINE RNA	BCAR4	DSCAM-AS1	HOTAIR	LSINCT5	MIR31HG	PINC	PVT1	SRA1	XIST	ZNFX1-AS1	A130040M12Rik	EPB41L4A-AS1	MALAT1	MIR17HG	RRP1B	WRAP53	Yiya	DLEU1	DLEU2	MIR155HG	CRNDE	DGCR5	ATP6V1G2-DDX39B	NRON	MIAT
CDKN2B-AS1	1	0.35058	0.0873034	0.374494	0	0.228544	0.0664304	0.2291	0.0454704	0.0191008	0.0578331	0.0521499	0.0972519	0.0972519	0.0972519	0.0972519	0.0358819	0.0284796	0.285587	0.0155265	0.0434232	0	0.0891751	0.127042	0.118171	0.118171	0.220623	0.142535	0.118171	0.118171	0.381093	0.199106	0.152265	0.146725	0.160765	0.160765	0.198769	0.182005	0.160765	0.16965	0.160765	0.0656299	0.183204	0.0656299	0.0306307	0.0549832	0.0488888	0.0194062	0.155089
MEG3	0.35058	1	0.255921	0.498526	0	0.298667	0.130912	0.296288	0.0400196	0.0187403	0.0567382	0.197138	0.0173166	0.0173166	0.0173166	0.0173166	0.01071	0.00947997	0.386301	0.0428906	0.138077	0	0.225434	0.0151266	0.220392	0.220392	0.500316	0.245383	0.220392	0.220392	0.469924	0.208148	0.255112	0.259662	0.320395	0.320395	0.540044	0.326314	0.320395	0.309398	0.320395	0.0832615	0.154209	0.0832615	0.146199	0.0114872	0.0107556	0.00290168	0.129187
WT1-AS	0.0873034	0.255921	1	0.177471	0	0.107366	0.532767	0.182829	0.00938086	0.0187617	0.011257	0.0807241	0	0	0	0	0.066677	0.0625	0.157347	0	0.0748041	0	0.226834	0	0.136866	0.136866	0.211101	0.166666	0.136866	0.136866	0.168173	0.10265	0.150473	0.141365	0.326362	0.326362	0.189095	0.29224	0.326362	0.268209	0.326362	0.14057	0.192983	0.14057	0.0532788	0.0628809	0	0.0613027	0
H19	0.374494	0.498526	0.177471	1	0	0.300455	0.174942	0.254203	0.0485451	0.0291696	0.0477611	0.155103	0.00658837	0.00658837	0.00658837	0.00658837	0.0893493	0.0579999	0.270295	0.00803645	0.172332	0	0.165484	0.0145033	0.146774	0.146774	0.370144	0.216922	0.146774	0.146774	0.349995	0.149705	0.200879	0.181334	0.238882	0.238882	0.424978	0.248784	0.238882	0.259445	0.238882	0.0629106	0.136306	0.0629106	0.0967988	0.077541	0.0212919	0.0573844	0.0115338
DISC2	0	0	0	0	1	0	0	0	0	0	0	0	0	0	0	0	0	0	0	0	0	0.62541	0	0	0	0	0	0	0	0	0	0	0	0	0	0	0	0	0	0	0	0	0	0	0	0	0	0	0
BCYRN1	0.228544	0.298667	0.107366	0.300455	0	1	0.300517	0.2007	0.0616821	0.024334	0.0846107	0.0660684	0.222222	0.222222	0.222222	0.222222	0.0468985	0.0242024	0.258505	0.01513	0.0510913	0	0.110409	0.0433604	0.314461	0.314461	0.318227	0.483746	0.314461	0.314461	0.338381	0.283015	0.355252	0.28923	0.22066	0.22066	0.410598	0.207483	0.22066	0.210839	0.22066	0.0230061	0.0506836	0.0230061	0.0567681	0.0448008	0.0136986	0.0389762	0
KCNQ1DN	0.0664304	0.130912	0.532767	0.174942	0	0.300517	1	0.133446	0.00938086	0.0187617	0.011257	0.064257	0	0	0	0	0.109666	0.0625	0.129883	0	0.0704181	0	0.205405	0	0.114035	0.114035	0.144283	0.149543	0.114035	0.114035	0.134595	0.0855263	0.136775	0.117172	0.170455	0.170455	0.146575	0.174716	0.170455	0.151278	0.170455	0.0737327	0.121216	0.0737327	0.0474308	0.117927	0.0342466	0.134698	0
7SK	0.2291	0.296288	0.182829	0.254203	0	0.2007	0.133446	1	0.254967	0.4	0.289655	0.128276	0	0	0	0	0.00685871	0	0.21846	0.0232446	0.144535	0	0.167589	0.0303797	0.172414	0.172414	0.415602	0.191388	0.172414	0.172414	0.27644	0.257964	0.17055	0.190345	0.455738	0.455738	0.35316	0.437967	0.455738	0.379781	0.455738	0.13451	0.191749	0.13451	0.173442	0.0493948	0.296585	0.00995025	0.0676692
7SL	0.0454704	0.0400196	0.00938086	0.0485451	0	0.0616821	0.00938086	0.254967	1	0.407947	0.369052	0	0.0283731	0.0283731	0.0283731	0.0283731	0.018847	0.0190608	0.0880896	0.0232446	0	0	0.0190694	0.0161234	0.0837229	0.0837229	0.062323	0.0959726	0.0837229	0.0837229	0.0600617	0.0697691	0.0884167	0.0697691	0	0	0.0391547	0.0122044	0	0.0616977	0	0.0102302	0.0203108	0.0102302	0	0.0183261	0.0498866	0.0126494	0
HCP5	0.0191008	0.0187403	0.0187617	0.0291696	0	0.024334	0.0187617	0.4	0.407947	1	0.506897	0	0	0	0	0	0	0	0.0623654	0.0581114	0	0	0.0381388	0	0	0	0	0.0524071	0	0	0.041721	0	0.0500755	0	0	0	0.0150843	0.0244088	0	0	0	0.0255754	0.0324973	0.0255754	0	0	0.0997732	0	0
HLA-AS1	0.0578331	0.0567382	0.011257	0.0477611	0	0.0846107	0.011257	0.289655	0.369052	0.506897	1	0	0.0945946	0.0945946	0.0945946	0.0945946	0.0553958	0.0603865	0.168184	0.0983267	0	0	0.0228833	0.091716	0.0833333	0.0833333	0.0474138	0.0981109	0.0833333	0.0833333	0.0758493	0.0666667	0.0889392	0.0666667	0	0	0.0192895	0.020928	0	0.055814	0	0.017252	0.0277	0.017252	0	0.0169811	0.0598639	0.0212264	0
AIR	0.0521499	0.197138	0.0807241	0.155103	0	0.0660684	0.064257	0.128276	0	0	0	1	0	0	0	0	0	0	0.0909997	0	0.0783739	0	0.144584	0	0.109347	0.109347	0.419594	0.106425	0.109347	0.109347	0.106158	0.0820106	0.0856888	0.237975	0.170316	0.170316	0.272201	0.163807	0.170316	0.127737	0.170316	0.0299625	0.0798597	0.0299625	0.104499	0	0.104585	0	0.141281
BACE1-AS	0.0972519	0.0173166	0	0.00658837	0	0.222222	0	0	0.0283731	0	0.0945946	0	1	1	1	1	0.0833168	0.108911	0	0	0	0	0	0.195122	0	0	0	0	0	0	0	0	0	0	0	0	0	0	0	0	0	0	0	0	0	0.0257649	0	0.0386473	0
GDNFOS	0.0972519	0.0173166	0	0.00658837	0	0.222222	0	0	0.0283731	0	0.0945946	0	1	1	1	1	0.0833168	0.108911	0	0	0	0	0	0.195122	0	0	0	0	0	0	0	0	0	0	0	0	0	0	0	0	0	0	0	0	0	0.0257649	0	0.0386473	0
SNHG3	0.0972519	0.0173166	0	0.00658837	0	0.222222	0	0	0.0283731	0	0.0945946	0	1	1	1	1	0.0833168	0.108911	0	0	0	0	0	0.195122	0	0	0	0	0	0	0	0	0	0	0	0	0	0	0	0	0	0	0	0	0	0.0257649	0	0.0386473	0
SOX2-OT	0.0972519	0.0173166	0	0.00658837	0	0.222222	0	0	0.0283731	0	0.0945946	0	1	1	1	1	0.0833168	0.108911	0	0	0	0	0	0.195122	0	0	0	0	0	0	0	0	0	0	0	0	0	0	0	0	0	0	0	0	0	0.0257649	0	0.0386473	0
C15orf2	0.0358819	0.01071	0.066677	0.0893493	0	0.0468985	0.109666	0.00685871	0.018847	0	0.0553958	0	0.0833168	0.0833168	0.0833168	0.0833168	1	0.801968	0	0	0.372302	0	0	0.0702386	0	0	0	0	0	0	0.0210945	0	0.111675	0	0	0	0	0	0	0.126186	0	0	0	0	0	0.509384	0.0060241	0.570744	0
Ube3a-as	0.0284796	0.00947997	0.0625	0.0579999	0	0.0242024	0.0625	0	0.0190608	0	0.0603865	0	0.108911	0.108911	0.108911	0.108911	0.801968	1	0	0	0.353741	0	0	0.0967742	0	0	0	0	0	0	0.0137091	0	0.0986842	0	0	0	0	0	0	0.119048	0	0	0	0	0	0.428667	0	0.480349	0
GAS5	0.285587	0.386301	0.157347	0.270295	0	0.258505	0.129883	0.21846	0.0880896	0.0623654	0.168184	0.0909997	0	0	0	0	0	0	1	0.192929	0.0567156	0	0.16184	0	0.38803	0.38803	0.371013	0.381662	0.38803	0.38803	0.561644	0.332597	0.391534	0.377648	0.259853	0.259853	0.210782	0.483644	0.259853	0.240224	0.259853	0.20566	0.442611	0.20566	0.0661682	0.0220723	0	0	0
ZFAT-AS1	0.0155265	0.0428906	0	0.00803645	0	0.01513	0	0.0232446	0.0232446	0.0581114	0.0983267	0	0	0	0	0	0	0	0.192929	1	0	0	0	0	0	0	0	0.0453901	0	0	0.084062	0	0.0475877	0	0	0	0	0.0444444	0	0	0	0.0573248	0.0607751	0.0573248	0	0.0180995	0	0	0
KCNQ1OT1	0.0434232	0.138077	0.0748041	0.172332	0	0.0510913	0.0704181	0.144535	0	0	0	0.0783739	0	0	0	0	0.372302	0.353741	0.0567156	0	1	0	0.0259619	0	0.0932642	0.0932642	0.398184	0.0901405	0.0932642	0.0932642	0.0890888	0.0699482	0.162559	0.0748987	0.156028	0.156028	0.230263	0.127997	0.156028	0.219062	0.156028	0.00732601	0.0234832	0.00732601	0.666667	0.350335	0.00966184	0.344942	0
DAOA-AS1	0	0	0	0	0.62541	0	0	0	0	0	0	0	0	0	0	0	0	0	0	0	0	1	0	0	0	0	0	0	0	0	0	0	0	0	0	0	0	0	0	0	0	0	0	0	0	0	0	0	0
UCA1	0.0891751	0.225434	0.226834	0.165484	0	0.110409	0.205405	0.167589	0.0190694	0.0381388	0.0228833	0.144584	0	0	0	0	0	0	0.16184	0	0.0259619	0	1	0	0.131687	0.131687	0.201958	0.184629	0.131687	0.131687	0.156668	0.0987654	0.15983	0.255848	0.294602	0.294602	0.166921	0.264055	0.294602	0.220952	0.294602	0.0456523	0.105235	0.0456523	0.0346159	0	0	0	0
B1 SINE RNA	0.127042	0.0151266	0	0.0145033	0	0.0433604	0	0.0303797	0.0161234	0	0.091716	0	0.195122	0.195122	0.195122	0.195122	0.0702386	0.0967742	0	0	0	0	0	1	0	0	0	0	0	0	0	0.0615385	0	0	0	0	0	0	0	0	0	0	0.04	0	0	0.0259381	0.0325203	0.0209424	0.084507
BCAR4	0.118171	0.220392	0.136866	0.146774	0	0.314461	0.114035	0.172414	0.0837229	0	0.0833333	0.109347	0	0	0	0	0	0	0.38803	0	0.0932642	0	0.131687	0	1	1	0.473444	0.726241	1	1	0.238597	0.666667	0.546053	0.687382	0.344828	0.344828	0.17904	0.259515	0.344828	0.270701	0.344828	0.0573248	0.069664	0.0573248	0.139896	0	0	0	0
DSCAM-AS1	0.118171	0.220392	0.136866	0.146774	0	0.314461	0.114035	0.172414	0.0837229	0	0.0833333	0.109347	0	0	0	0	0	0	0.38803	0	0.0932642	0	0.131687	0	1	1	0.473444	0.726241	1	1	0.238597	0.666667	0.546053	0.687382	0.344828	0.344828	0.17904	0.259515	0.344828	0.270701	0.344828	0.0573248	0.069664	0.0573248	0.139896	0	0	0	0
HOTAIR	0.220623	0.500316	0.211101	0.370144	0	0.318227	0.144283	0.415602	0.062323	0	0.0474138	0.419594	0	0	0	0	0	0	0.371013	0	0.398184	0	0.201958	0	0.473444	0.473444	1	0.435474	0.473444	0.473444	0.370952	0.405809	0.382072	0.494932	0.511204	0.511204	0.609838	0.482817	0.511204	0.455667	0.511204	0.13166	0.201727	0.13166	0.464549	0	0.0321379	0	0
LSINCT5	0.142535	0.245383	0.166666	0.216922	0	0.483746	0.149543	0.191388	0.0959726	0.0524071	0.0981109	0.106425	0	0	0	0	0	0	0.381662	0.0453901	0.0901405	0	0.184629	0	0.726241	0.726241	0.435474	1	0.726241	0.726241	0.39053	0.544681	0.64127	0.560218	0.299102	0.299102	0.21773	0.246549	0.299102	0.254939	0.299102	0.0486332	0.0675	0.0486332	0.120187	0.0243056	0	0	0
MIR31HG	0.118171	0.220392	0.136866	0.146774	0	0.314461	0.114035	0.172414	0.0837229	0	0.0833333	0.109347	0	0	0	0	0	0	0.38803	0	0.0932642	0	0.131687	0	1	1	0.473444	0.726241	1	1	0.238597	0.666667	0.546053	0.687382	0.344828	0.344828	0.17904	0.259515	0.344828	0.270701	0.344828	0.0573248	0.069664	0.0573248	0.139896	0	0	0	0
PINC	0.118171	0.220392	0.136866	0.146774	0	0.314461	0.114035	0.172414	0.0837229	0	0.0833333	0.109347	0	0	0	0	0	0	0.38803	0	0.0932642	0	0.131687	0	1	1	0.473444	0.726241	1	1	0.238597	0.666667	0.546053	0.687382	0.344828	0.344828	0.17904	0.259515	0.344828	0.270701	0.344828	0.0573248	0.069664	0.0573248	0.139896	0	0	0	0
PVT1	0.381093	0.469924	0.168173	0.349995	0	0.338381	0.134595	0.27644	0.0600617	0.041721	0.0758493	0.106158	0	0	0	0	0.0210945	0.0137091	0.561644	0.084062	0.0890888	0	0.156668	0	0.238597	0.238597	0.370952	0.39053	0.238597	0.238597	1	0.221554	0.327916	0.252954	0.301111	0.301111	0.302263	0.463716	0.301111	0.294714	0.301111	0.144998	0.342836	0.144998	0.0800266	0.0446821	0.013512	0.0133779	0
SRA1	0.199106	0.208148	0.10265	0.149705	0	0.283015	0.0855263	0.257964	0.0697691	0	0.0666667	0.0820106	0	0	0	0	0	0	0.332597	0	0.0699482	0	0.0987654	0.0615385	0.666667	0.666667	0.405809	0.544681	0.666667	0.666667	0.221554	1	0.436842	0.515537	0.229885	0.229885	0.162764	0.194636	0.229885	0.203026	0.229885	0.0382166	0.0680714	0.0382166	0.0932642	0.0777202	0.287671	0	0.116129
XIST	0.152265	0.255112	0.150473	0.200879	0	0.355252	0.136775	0.17055	0.0884167	0.0500755	0.0889392	0.0856888	0	0	0	0	0.111675	0.0986842	0.391534	0.0475877	0.162559	0	0.15983	0	0.546053	0.546053	0.382072	0.64127	0.546053	0.546053	0.327916	0.436842	1	0.449271	0.226391	0.226391	0.17529	0.198891	0.226391	0.227532	0.226391	0.0367269	0.0580933	0.0367269	0.0906992	0.117257	0	0.0965665	0
ZNFX1-AS1	0.146725	0.259662	0.141365	0.181334	0	0.28923	0.117172	0.190345	0.0697691	0	0.0666667	0.237975	0	0	0	0	0	0	0.377648	0	0.0748987	0	0.255848	0	0.687382	0.687382	0.494932	0.560218	0.687382	0.687382	0.252954	0.515537	0.449271	1	0.323218	0.323218	0.228566	0.286065	0.323218	0.273026	0.323218	0.0673011	0.116712	0.0673011	0.0998649	0	0	0	0
A130040M12Rik	0.160765	0.320395	0.326362	0.238882	0	0.22066	0.170455	0.455738	0	0	0	0.170316	0	0	0	0	0	0	0.259853	0	0.156028	0	0.294602	0	0.344828	0.344828	0.511204	0.299102	0.344828	0.344828	0.301111	0.229885	0.226391	0.323218	1	1	0.413017	0.770833	1	0.666667	1	0.314286	0.279123	0.314286	0.234043	0	0	0	0
EPB41L4A-AS1	0.160765	0.320395	0.326362	0.238882	0	0.22066	0.170455	0.455738	0	0	0	0.170316	0	0	0	0	0	0	0.259853	0	0.156028	0	0.294602	0	0.344828	0.344828	0.511204	0.299102	0.344828	0.344828	0.301111	0.229885	0.226391	0.323218	1	1	0.413017	0.770833	1	0.666667	1	0.314286	0.279123	0.314286	0.234043	0	0	0	0
MALAT1	0.198769	0.540044	0.189095	0.424978	0	0.410598	0.146575	0.35316	0.0391547	0.0150843	0.0192895	0.272201	0	0	0	0	0	0	0.210782	0	0.230263	0	0.166921	0	0.17904	0.17904	0.609838	0.21773	0.17904	0.17904	0.302263	0.162764	0.17529	0.228566	0.413017	0.413017	1	0.403879	0.413017	0.378055	0.413017	0.0924904	0.172211	0.0924904	0.253289	0	0.0178785	0	0
MIR17HG	0.182005	0.326314	0.29224	0.248784	0	0.207483	0.174716	0.437967	0.0122044	0.0244088	0.020928	0.163807	0	0	0	0	0	0	0.483644	0.0444444	0.127997	0	0.264055	0	0.259515	0.259515	0.482817	0.246549	0.259515	0.259515	0.463716	0.194636	0.198891	0.286065	0.770833	0.770833	0.403879	1	0.770833	0.578125	0.770833	0.408509	0.635354	0.408509	0.170663	0.0386266	0	0	0
RRP1B	0.160765	0.320395	0.326362	0.238882	0	0.22066	0.170455	0.455738	0	0	0	0.170316	0	0	0	0	0	0	0.259853	0	0.156028	0	0.294602	0	0.344828	0.344828	0.511204	0.299102	0.344828	0.344828	0.301111	0.229885	0.226391	0.323218	1	1	0.413017	0.770833	1	0.666667	1	0.314286	0.279123	0.314286	0.234043	0	0	0	0
WRAP53	0.16965	0.309398	0.268209	0.259445	0	0.210839	0.151278	0.379781	0.0616977	0	0.055814	0.127737	0	0	0	0	0.126186	0.119048	0.240224	0	0.219062	0	0.220952	0	0.270701	0.270701	0.455667	0.254939	0.270701	0.270701	0.294714	0.203026	0.227532	0.273026	0.666667	0.666667	0.378055	0.578125	0.666667	1	0.666667	0.209524	0.232603	0.209524	0.156028	0.120469	0	0.116448	0
Yiya	0.160765	0.320395	0.326362	0.238882	0	0.22066	0.170455	0.455738	0	0	0	0.170316	0	0	0	0	0	0	0.259853	0	0.156028	0	0.294602	0	0.344828	0.344828	0.511204	0.299102	0.344828	0.344828	0.301111	0.229885	0.226391	0.323218	1	1	0.413017	0.770833	1	0.666667	1	0.314286	0.279123	0.314286	0.234043	0	0	0	0
DLEU1	0.0656299	0.0832615	0.14057	0.0629106	0	0.0230061	0.0737327	0.13451	0.0102302	0.0255754	0.017252	0.0299625	0	0	0	0	0	0	0.20566	0.0573248	0.00732601	0	0.0456523	0	0.0573248	0.0573248	0.13166	0.0486332	0.0573248	0.0573248	0.144998	0.0382166	0.0367269	0.0673011	0.314286	0.314286	0.0924904	0.408509	0.314286	0.209524	0.314286	1	0.6917	1	0.010989	0.0285714	0	0	0
DLEU2	0.183204	0.154209	0.192983	0.136306	0	0.0506836	0.121216	0.191749	0.0203108	0.0324973	0.0277	0.0798597	0	0	0	0	0	0	0.442611	0.0607751	0.0234832	0	0.105235	0.04	0.069664	0.069664	0.201727	0.0675	0.069664	0.069664	0.342836	0.0680714	0.0580933	0.116712	0.279123	0.279123	0.172211	0.635354	0.279123	0.232603	0.279123	0.6917	1	0.6917	0.0281798	0.0612795	0.0104167	0	0.029304
MIR155HG	0.0656299	0.0832615	0.14057	0.0629106	0	0.0230061	0.0737327	0.13451	0.0102302	0.0255754	0.017252	0.0299625	0	0	0	0	0	0	0.20566	0.0573248	0.00732601	0	0.0456523	0	0.0573248	0.0573248	0.13166	0.0486332	0.0573248	0.0573248	0.144998	0.0382166	0.0367269	0.0673011	0.314286	0.314286	0.0924904	0.408509	0.314286	0.209524	0.314286	1	0.6917	1	0.010989	0.0285714	0	0	0
CRNDE	0.0306307	0.146199	0.0532788	0.0967988	0	0.0567681	0.0474308	0.173442	0	0	0	0.104499	0	0	0	0	0	0	0.0661682	0	0.666667	0	0.0346159	0	0.139896	0.139896	0.464549	0.120187	0.139896	0.139896	0.0800266	0.0932642	0.0906992	0.0998649	0.234043	0.234043	0.253289	0.170663	0.234043	0.156028	0.234043	0.010989	0.0281798	0.010989	1	0	0.0128824	0	0
DGCR5	0.0549832	0.0114872	0.0628809	0.077541	0	0.0448008	0.117927	0.0493948	0.0183261	0	0.0169811	0	0.0257649	0.0257649	0.0257649	0.0257649	0.509384	0.428667	0.0220723	0.0180995	0.350335	0	0	0.0259381	0	0	0	0.0243056	0	0	0.0446821	0.0777202	0.117257	0	0	0	0	0.0386266	0	0.120469	0	0.0285714	0.0612795	0.0285714	0	1	0.0432708	0.772966	0.035122
ATP6V1G2-DDX39B	0.0488888	0.0107556	0	0.0212919	0	0.0136986	0.0342466	0.296585	0.0498866	0.0997732	0.0598639	0.104585	0	0	0	0	0.0060241	0	0	0	0.00966184	0	0	0.0325203	0	0	0.0321379	0	0	0	0.013512	0.287671	0	0	0	0	0.0178785	0	0	0	0	0	0.0104167	0	0.0128824	0.0432708	1	0.00966184	0.0607595
NRON	0.0194062	0.00290168	0.0613027	0.0573844	0	0.0389762	0.134698	0.00995025	0.0126494	0	0.0212264	0	0.0386473	0.0386473	0.0386473	0.0386473	0.570744	0.480349	0	0	0.344942	0	0	0.0209424	0	0	0	0	0	0	0.0133779	0	0.0965665	0	0	0	0	0	0	0.116448	0	0	0	0	0	0.772966	0.00966184	1	0
MIAT	0.155089	0.129187	0	0.0115338	0	0	0	0.0676692	0	0	0	0.141281	0	0	0	0	0	0	0	0	0	0	0	0.084507	0	0	0	0	0	0	0	0.116129	0	0	0	0	0	0	0	0	0	0	0.029304	0	0	0.035122	0.0607595	0	1
TERC	0.0285792	0.0144058	0.0625	0.0349761	0	0.0272109	0.0625	0	0.0740372	0	0.0697674	0	0	0	0	0	0.168248	0.178571	0.0408163	0	0.136054	0	0	0	0.122449	0.122449	0.046716	0.0816327	0.122449	0.122449	0.0256928	0.0816327	0.0886368	0.0816327	0	0	0.00821885	0	0	0.666667	0	0	0	0	0	0.160625	0	0.174672	0
ESRG	0.114485	0.191501	0.140203	0.163052	0	0.109886	0.103318	0.187994	0.0179151	0	0.0972973	0.0681818	0.17037	0.17037	0.17037	0.17037	0.06543	0.0792079	0.178081	0	0.0300095	0	0.0974755	0.170732	0.14272	0.14272	0.212202	0.131936	0.14272	0.14272	0.143257	0.10704	0.106145	0.154834	0.353766	0.353766	0.172221	0.323017	0.353766	0.265324	0.353766	0.0813229	0.14738	0.0813229	0.0400127	0.0144928	0	0.0193237	0
CASC2	0.0536296	0.0882323	0.114185	0.0996196	0	0.195188	0.107143	0.141779	0.0266667	0.0666667	0.0333333	0.036036	0	0	0	0	0	0	0.109858	0	0.021164	0	0.142693	0	0.164634	0.164634	0.147685	0.294416	0.164634	0.164634	0.127777	0.109756	0.161056	0.117463	0.294643	0.294643	0.210239	0.213474	0.294643	0.196429	0.294643	0.0130719	0.0326895	0.0130719	0.031746	0	0	0	0
ASFMR1	0.0211221	0.0036022	0.0453686	0.0336606	0	0.0431905	0.119002	0.00880196	0.0153481	0	0.0232019	0	0.0997625	0.0997625	0.0997625	0.0997625	0.339095	0.262366	0	0	0.176039	0	0	0.0257069	0	0	0	0	0	0	0.00877033	0	0.107822	0	0	0	0	0	0	0.154839	0	0	0	0	0	0.346626	0.00791766	0.444211	0
FMR4	0.0211221	0.0036022	0.0453686	0.0336606	0	0.0431905	0.119002	0.00880196	0.0153481	0	0.0232019	0	0.0997625	0.0997625	0.0997625	0.0997625	0.339095	0.262366	0	0	0.176039	0	0	0.0257069	0	0	0	0	0	0	0.00877033	0	0.107822	0	0	0	0	0	0	0.154839	0	0	0	0	0	0.346626	0.00791766	0.444211	0
NEAT1	0.0574387	0.0198476	0	0.0121712	0	0.0962199	0	0	0.0262309	0	0.0879397	0	0.43299	0.43299	0.43299	0.43299	0.0831104	0.101852	0	0	0	0	0	0.179775	0	0	0	0	0	0	0.0186492	0	0	0	0	0	0	0	0	0	0	0	0	0	0	0.0241327	0	0.0361991	0
anti-NOS2A	0.111906	0.263225	0.130262	0.21014	0	0.0745348	0.102484	0.163517	0.0109793	0	0.0176471	0.0751945	0.0268007	0.0268007	0.0268007	0.0268007	0.017306	0.0180995	0.157613	0	0.025404	0	0.103648	0.0145719	0.126238	0.126238	0.192361	0.118717	0.126238	0.126238	0.123833	0.0946787	0.0955058	0.158605	0.305259	0.305259	0.150394	0.274066	0.305259	0.228944	0.305259	0.0709974	0.136539	0.0709974	0.0338721	0.00884956	0	0.0117994	0
HULC	0.0542358	0.192488	0.107632	0.149804	0	0.0734094	0.085676	0.140138	0	0	0	0.730159	0	0	0	0	0	0	0.106166	0	0.0872274	0	0.192779	0	0.164021	0.164021	0.457781	0.1419	0.164021	0.164021	0.107913	0.109347	0.107111	0.3173	0.255474	0.255474	0.280374	0.218409	0.255474	0.170316	0.255474	0.0449438	0.0958317	0.0449438	0.130841	0	0.0591133	0	0
IGF2-AS	0.206503	0.404771	0.40993	0.252978	0	0.132074	0.388086	0.173819	0.0361899	0.0579039	0.0787932	0.397278	0	0	0	0	0.0470864	0.0375	0.431921	0.134831	0.0860185	0	0.243944	0	0.134559	0.134559	0.365019	0.190065	0.134559	0.134559	0.418289	0.112132	0.231942	0.216108	0.208481	0.208481	0.29666	0.215511	0.208481	0.189359	0.208481	0.0675571	0.123352	0.0675571	0.0753462	0.0491356	0.0295567	0.0367816	0
HAR1A	0.0478146	0.0147657	0.0533333	0.0194635	0	0.0927417	0.111572	0.00833333	0.0229959	0	0.0756972	0	0.353659	0.353659	0.353659	0.353659	0.221377	0.257463	0	0	0.0666667	0	0	0.152174	0	0	0	0	0	0	0.00375235	0	0.0275735	0	0	0	0	0	0	0.0597015	0	0	0	0	0	0.13639	0.00813008	0.172161	0
HAR1B	0.0478146	0.0147657	0.0533333	0.0194635	0	0.0927417	0.111572	0.00833333	0.0229959	0	0.0756972	0	0.353659	0.353659	0.353659	0.353659	0.221377	0.257463	0	0	0.0666667	0	0	0.152174	0	0	0	0	0	0	0.00375235	0	0.0275735	0	0	0	0	0	0	0.0597015	0	0	0	0	0	0.13639	0.00813008	0.172161	0
HTTAS	0.0478146	0.0147657	0.0533333	0.0194635	0	0.0927417	0.111572	0.00833333	0.0229959	0	0.0756972	0	0.353659	0.353659	0.353659	0.353659	0.221377	0.257463	0	0	0.0666667	0	0	0.152174	0	0	0	0	0	0	0.00375235	0	0.0275735	0	0	0	0	0	0	0.0597015	0	0	0	0	0	0.13639	0.00813008	0.172161	0
TUG1	0.0478146	0.0147657	0.0533333	0.0194635	0	0.0927417	0.111572	0.00833333	0.0229959	0	0.0756972	0	0.353659	0.353659	0.353659	0.353659	0.221377	0.257463	0	0	0.0666667	0	0	0.152174	0	0	0	0	0	0	0.00375235	0	0.0275735	0	0	0	0	0	0	0.0597015	0	0	0	0	0	0.13639	0.00813008	0.172161	0
HIF1A-AS1	0.0487646	0.122967	0.441772	0.111603	0	0.115817	0.433333	0.130595	0.0228833	0.0572082	0.0286041	0.0431177	0	0	0	0	0	0	0.1259	0	0.0292683	0	0.340996	0	0.166667	0.166667	0.14394	0.225596	0.166667	0.166667	0.14135	0.111111	0.184355	0.119929	0.265625	0.265625	0.112427	0.194444	0.265625	0.177083	0.265625	0.0177515	0.0350862	0.0177515	0.0439024	0	0	0	0
TCL6	0.116198	0.213207	0.400329	0.149812	0	0.0643622	0.159375	0.221116	0.0122044	0.0244088	0.020928	0.126132	0	0	0	0	0	0	0.41329	0.0444444	0.0382483	0	0.171491	0	0.10582	0.10582	0.249574	0.0962733	0.10582	0.10582	0.33191	0.0793651	0.0774921	0.18296	0.407197	0.407197	0.207812	0.727273	0.407197	0.305398	0.407197	0.477455	0.678175	0.477455	0.0509978	0.0386266	0	0	0
SNHG5	0.0859181	0.125859	0.189082	0.113732	0	0.0486289	0.125	0.143075	0.0146453	0.0366133	0.02616	0.0961857	0	0	0	0	0	0	0.414008	0.0666667	0.0292683	0	0.132304	0	0.0888889	0.0888889	0.174155	0.0781526	0.0888889	0.0888889	0.306596	0.0592593	0.0590278	0.146032	0.3125	0.3125	0.146813	0.770833	0.3125	0.208333	0.3125	0.455621	0.699568	0.455621	0.0439024	0.0515021	0	0	0
LINC00032	0.122694	0.117205	0.145004	0.159591	0	0.0366452	0.100418	0.124103	0	0	0	0.0666667	0	0	0	0	0	0	0.385577	0	0.0196078	0	0.0931413	0	0.0726257	0.0726257	0.147532	0.0633223	0.0726257	0.0726257	0.0961653	0.0484171	0.0478191	0.109315	0.291339	0.291339	0.130227	0.262289	0.291339	0.194226	0.291339	0.107143	0.151486	0.107143	0.0294118	0	0	0	0
SPRY4-IT1	0.122694	0.117205	0.145004	0.159591	0	0.0366452	0.100418	0.124103	0	0	0	0.0666667	0	0	0	0	0	0	0.385577	0	0.0196078	0	0.0931413	0	0.0726257	0.0726257	0.147532	0.0633223	0.0726257	0.0726257	0.0961653	0.0484171	0.0478191	0.109315	0.291339	0.291339	0.130227	0.262289	0.291339	0.194226	0.291339	0.107143	0.151486	0.107143	0.0294118	0	0	0	0
IFNG-AS1	0.0306076	0.0283255	0	0.00760547	0	0.042042	0	0.0110345	0.0364245	0.0275862	0.506897	0	0.189189	0.189189	0.189189	0.189189	0.0923263	0.120773	0.13111	0.167598	0	0	0	0.183432	0	0	0	0	0	0	0.0296589	0	0	0	0	0	0	0.0209424	0	0	0	0.0178571	0.0268884	0.0178571	0	0.0283019	0	0.0424528	0
SNHG4	0.00338028	0.133901	0	0.0219276	0	0	0	0	0	0	0	0	0	0	0	0	0	0	0.017094	0	0	0	0	0	0	0	0	0	0	0	0.013127	0	0	0	0	0	0	0.034188	0	0	0	0.037594	0.0667133	0.037594	0	0.0203046	0	0	0
MIR100HG	0.0114286	0	0	0	0	0	0	0	0	0	0	0	0	0	0	0	0	0	0	0	0	0	0	0	0	0	0	0	0	0	0	0	0	0	0	0	0	0	0	0	0	0	0	0	0	0	0	0	0
LINC00162	0.00700894	0.00324763	0	0.00624707	0	0.0507285	0.136082	0.0113903	0.015073	0	0.0265211	0	0.0483092	0.0483092	0.0483092	0.0483092	0.0467609	0.0310296	0	0	0	0	0	0.0251346	0	0	0	0	0	0	0	0	0	0	0	0	0	0	0	0	0	0	0	0	0	0.0448102	0.00966184	0.0672154	0
MYCNOS	0.0671839	0.191286	0.0941403	0.100664	0	0.0224936	0.0730271	0.134149	0	0	0	0.0509861	0	0	0	0	0	0	0.115064	0	0.00658204	0	0.0887718	0	0.0574713	0.0574713	0.14041	0.0485764	0.0574713	0.0574713	0.0852815	0.0383142	0.0366862	0.12355	0.326683	0.326683	0.260868	0.271061	0.326683	0.217789	0.326683	0.0371681	0.100466	0.0371681	0.00987306	0	0	0	0
NDM29	0.0671839	0.191286	0.0941403	0.100664	0	0.0224936	0.0730271	0.134149	0	0	0	0.0509861	0	0	0	0	0	0	0.115064	0	0.00658204	0	0.0887718	0	0.0574713	0.0574713	0.14041	0.0485764	0.0574713	0.0574713	0.0852815	0.0383142	0.0366862	0.12355	0.326683	0.326683	0.260868	0.271061	0.326683	0.217789	0.326683	0.0371681	0.100466	0.0371681	0.00987306	0	0	0	0
BDNF-AS1	0.00535542	0.00383632	0	0.0640003	0	0.0456621	0.136986	0.0137931	0	0	0	0	0	0	0	0	0.361446	0	0	0	0	0	0	0	0	0	0	0	0	0	0.0102913	0	0	0	0	0	0	0	0	0	0	0	0	0	0	0.0289855	0.0148148	0.0434783	0
SNHG11	0.00535542	0.00383632	0	0.0640003	0	0.0456621	0.136986	0.0137931	0	0	0	0	0	0	0	0	0.361446	0	0	0	0	0	0	0	0	0	0	0	0	0	0.0102913	0	0	0	0	0	0	0	0	0	0	0	0	0	0	0.0289855	0.0148148	0.0434783	0
BC040587	0.0445232	0.0746394	0.11336	0.0638522	0	0.0351801	0.0823045	0.112161	0.0543611	0	0.0188679	0.0457516	0	0	0	0	0	0	0.096785	0	0.0128205	0	0.0650442	0	0.0928962	0.0928962	0.195156	0.0739308	0.0928962	0.0928962	0.0842198	0.0619308	0.0557073	0.0934654	0.267176	0.267176	0.290128	0.234527	0.267176	0.187596	0.267176	0.0697674	0.1186	0.0697674	0.0192308	0	0	0	0
LSAMP-AS3	0.0445232	0.0746394	0.11336	0.0638522	0	0.0351801	0.0823045	0.112161	0.0543611	0	0.0188679	0.0457516	0	0	0	0	0	0	0.096785	0	0.0128205	0	0.0650442	0	0.0928962	0.0928962	0.195156	0.0739308	0.0928962	0.0928962	0.0842198	0.0619308	0.0557073	0.0934654	0.267176	0.267176	0.290128	0.234527	0.267176	0.187596	0.267176	0.0697674	0.1186	0.0697674	0.0192308	0	0	0	0
DNM3OS	0.0613716	0.122092	0.154892	0.143177	0	0.311297	0.142373	0.118699	0.0314442	0.0786106	0.0393053	0.0651042	0	0	0	0	0	0	0.131707	0.0680851	0.0538462	0	0.181685	0	0.178723	0.178723	0.143836	0.726241	0.178723	0.178723	0.263613	0.119149	0.346268	0.131444	0.20765	0.20765	0.156306	0.157327	0.20765	0.138434	0.20765	0.03125	0.0431993	0.03125	0.0807692	0.0324074	0	0	0
B2 SINE RNA	0.0128912	0.00832303	0	0.0185239	0	0.0986371	0.27027	0.0363636	0.0348403	0	0.040107	0	0.0769231	0.0769231	0.0769231	0.0769231	0.202875	0.0588235	0	0	0	0	0	0.060241	0	0	0	0	0	0	0	0	0	0	0	0	0	0	0	0	0	0	0	0	0	0.220096	0.0512821	0.330144	0
DAPK1	0.0546921	0.124442	0.102194	0.103541	0	0.0913946	0.0807715	0.12003	0	0	0	0.269704	0	0	0	0	0	0	0.0963431	0.0369515	0.0786749	0	0.166962	0	0.145497	0.145497	0.235588	0.202526	0.145497	0.145497	0.188097	0.0969977	0.164879	0.466828	0.215805	0.215805	0.149095	0.188363	0.215805	0.14387	0.215805	0.0462287	0.0909467	0.0462287	0.118012	0.0148423	0.0173536	0	0
MAP3K14	0.0546921	0.124442	0.102194	0.103541	0	0.0913946	0.0807715	0.12003	0	0	0	0.269704	0	0	0	0	0	0	0.0963431	0.0369515	0.0786749	0	0.166962	0	0.145497	0.145497	0.235588	0.202526	0.145497	0.145497	0.188097	0.0969977	0.164879	0.466828	0.215805	0.215805	0.149095	0.188363	0.215805	0.14387	0.215805	0.0462287	0.0909467	0.0462287	0.118012	0.0148423	0.0173536	0	0
PPP3CB	0.0546921	0.124442	0.102194	0.103541	0	0.0913946	0.0807715	0.12003	0	0	0	0.269704	0	0	0	0	0	0	0.0963431	0.0369515	0.0786749	0	0.166962	0	0.145497	0.145497	0.235588	0.202526	0.145497	0.145497	0.188097	0.0969977	0.164879	0.466828	0.215805	0.215805	0.149095	0.188363	0.215805	0.14387	0.215805	0.0462287	0.0909467	0.0462287	0.118012	0.0148423	0.0173536	0	0
PINK1-AS	0.0460242	0.0193944	0	0.0086896	0	0.0732984	0	0	0.0428044	0	0.0969388	0	0.329843	0.329843	0.329843	0.329843	0.182551	0.248826	0	0	0	0	0	0.2	0	0	0	0	0	0	0	0	0	0	0	0	0	0	0	0	0	0	0	0	0	0.0397554	0	0.059633	0
IPW	0.0183957	0.00344007	0.0528053	0.068679	0	0.0314768	0.110124	0.00823045	0.0104668	0	0.0177165	0	0.0321285	0.0321285	0.0321285	0.0321285	0.801968	0.405904	0	0	0.285322	0	0	0.0171674	0	0	0	0	0	0	0.0145688	0	0.0818182	0	0	0	0	0	0	0.098401	0	0	0	0	0	0.501844	0.00803213	0.615942	0
MKRN3-AS1	0.0183957	0.00344007	0.0528053	0.068679	0	0.0314768	0.110124	0.00823045	0.0104668	0	0.0177165	0	0.0321285	0.0321285	0.0321285	0.0321285	0.801968	0.405904	0	0	0.285322	0	0	0.0171674	0	0	0	0	0	0	0.0145688	0	0.0818182	0	0	0	0	0	0	0.098401	0	0	0	0	0	0.501844	0.00803213	0.615942	0
C1QTNF9B-AS1	0.10814	0.18179	0.141772	0.0838252	0	0.115817	0.133333	0.139748	0.0411899	0.102975	0.0514874	0.0431177	0	0	0	0	0	0	0.3759	0	0.0292683	0	0.17433	0	0.166667	0.166667	0.14394	0.225596	0.166667	0.166667	0.230671	0.111111	0.284355	0.119929	0.265625	0.265625	0.112427	0.194444	0.265625	0.177083	0.265625	0.0177515	0.0350862	0.0177515	0.0439024	0	0	0	0
CBR3-AS1	0.10814	0.18179	0.141772	0.0838252	0	0.115817	0.133333	0.139748	0.0411899	0.102975	0.0514874	0.0431177	0	0	0	0	0	0	0.3759	0	0.0292683	0	0.17433	0	0.166667	0.166667	0.14394	0.225596	0.166667	0.166667	0.230671	0.111111	0.284355	0.119929	0.265625	0.265625	0.112427	0.194444	0.265625	0.177083	0.265625	0.0177515	0.0350862	0.0177515	0.0439024	0	0	0	0
PCA3	0.10814	0.18179	0.141772	0.0838252	0	0.115817	0.133333	0.139748	0.0411899	0.102975	0.0514874	0.0431177	0	0	0	0	0	0	0.3759	0	0.0292683	0	0.17433	0	0.166667	0.166667	0.14394	0.225596	0.166667	0.166667	0.230671	0.111111	0.284355	0.119929	0.265625	0.265625	0.112427	0.194444	0.265625	0.177083	0.265625	0.0177515	0.0350862	0.0177515	0.0439024	0	0	0	0
PCAT1	0.10814	0.18179	0.141772	0.0838252	0	0.115817	0.133333	0.139748	0.0411899	0.102975	0.0514874	0.0431177	0	0	0	0	0	0	0.3759	0	0.0292683	0	0.17433	0	0.166667	0.166667	0.14394	0.225596	0.166667	0.166667	0.230671	0.111111	0.284355	0.119929	0.265625	0.265625	0.112427	0.194444	0.265625	0.177083	0.265625	0.0177515	0.0350862	0.0177515	0.0439024	0	0	0	0
PCGEM1	0.10814	0.18179	0.141772	0.0838252	0	0.115817	0.133333	0.139748	0.0411899	0.102975	0.0514874	0.0431177	0	0	0	0	0	0	0.3759	0	0.0292683	0	0.17433	0	0.166667	0.166667	0.14394	0.225596	0.166667	0.166667	0.230671	0.111111	0.284355	0.119929	0.265625	0.265625	0.112427	0.194444	0.265625	0.177083	0.265625	0.0177515	0.0350862	0.0177515	0.0439024	0	0	0	0
GNAS-AS1	0.021777	0.0263679	0.151383	0.0477735	0	0.0230879	0.151383	0.0144578	0.0144578	0.0361446	0.0180723	0	0	0	0	0	0.0909684	0.0913706	0.0276243	0	0.0710059	0	0.0994475	0	0	0	0	0.0508475	0	0	0.0747401	0	0.0636392	0	0	0	0.0140259	0	0	0.0609137	0	0	0	0	0	0.0789255	0	0.0891089	0
PRINS	0.0158865	0.0196078	0	0.0145719	0	0.037037	0	0	0.094313	0	0.5	0	0	0	0	0	0	0	0.0555556	0	0	0	0	0	0.166667	0.166667	0.0632184	0.111111	0.166667	0.166667	0.025641	0.111111	0.0833333	0.111111	0	0	0.0107904	0	0	0.0930233	0	0	0	0	0	0	0	0	0
PSORS1C3	0.0158865	0.0196078	0	0.0145719	0	0.037037	0	0	0.094313	0	0.5	0	0	0	0	0	0	0	0.0555556	0	0	0	0	0	0.166667	0.166667	0.0632184	0.111111	0.166667	0.166667	0.025641	0.111111	0.0833333	0.111111	0	0	0.0107904	0	0	0.0930233	0	0	0	0	0	0	0	0	0
AK042766	0.0112681	0.00715093	0	0.00832051	0	0.0477544	0.120635	0.0118598	0.0298085	0	0.0356234	0	0.0678851	0.0678851	0.0678851	0.0678851	0.0849924	0.0515222	0	0	0	0	0	0.0512821	0	0	0	0	0	0	0	0	0	0	0	0	0	0	0	0	0	0	0	0	0	0.0808543	0.0121845	0.121281	0
RMST	0.0425095	0.0684033	0.096975	0.0567806	0	0.023286	0.0744186	0.131882	0	0	0	0.030303	0	0	0	0	0	0	0.0846359	0	0.00740741	0	0.0462565	0	0.0580645	0.0580645	0.14482	0.0492202	0.0580645	0.0580645	0.0851656	0.0387097	0.0371718	0.0681353	0.320388	0.320388	0.129829	0.267484	0.320388	0.213592	0.320388	0.0416667	0.103206	0.0416667	0.0111111	0	0	0	0
DLG2AS	0	0	0	0	0.429871	0	0	0	0	0	0	0	0	0	0	0	0	0	0	0	0	0.561576	0	0	0	0	0	0	0	0	0	0	0	0	0	0	0	0	0	0	0	0	0	0	0	0	0	0	0
LINC00271	0.106955	0.0558425	0	0.019319	0.376137	0.0180995	0	0	0	0	0	0	0	0	0	0	0.00873362	0	0	0.0519481	0	0.449261	0	0	0	0	0	0.0452489	0	0	0.212652	0	0.0524369	0	0	0	0	0	0	0	0	0	0	0	0	0.0241546	0	0	0
TRAF3IP2-AS1	0	0	0	0	0.429871	0	0	0	0	0	0	0	0	0	0	0	0	0	0	0	0	0.561576	0	0	0	0	0	0	0	0	0	0	0	0	0	0	0	0	0	0	0	0	0	0	0	0	0	0	0
MESTIT1	0.0206283	0.0107721	0.0577778	0.0878476	0	0.014477	0.0577778	0	0.0261536	0	0	0	0	0	0	0	0.390034	0.410448	0	0.05	0.305556	0	0	0	0	0	0	0.0434311	0	0	0.0386434	0	0.136152	0	0	0	0	0	0	0.114428	0	0	0	0	0	0.455129	0	0.40293	0
SCAANT1	0.0323437	0.012484	0.0437956	0.0162687	0	0.0601825	0.113296	0.00841121	0.0160572	0	0.07	0	0.202273	0.202273	0.202273	0.202273	0.200373	0.241736	0	0	0.0560748	0	0	0.139706	0	0	0	0	0	0	0.0027972	0	0.0182927	0	0	0	0	0	0	0.0495868	0	0	0	0	0	0.107998	0.00757576	0.137652	0
BOK-AS1	0.073809	0.144956	0.151834	0.10972	0	0.18626	0.138889	0.123762	0.0337711	0.0844278	0.0422139	0.0669344	0	0	0	0	0	0	0.198095	0.0701754	0.055336	0	0.178679	0	0.184211	0.184211	0.148743	0.393607	0.184211	0.184211	0.203275	0.122807	0.597014	0.135465	0.215909	0.215909	0.123769	0.163384	0.215909	0.143939	0.215909	0.0322581	0.0444333	0.0322581	0.083004	0.0332147	0	0	0
TDRG1	0.073809	0.144956	0.151834	0.10972	0	0.18626	0.138889	0.123762	0.0337711	0.0844278	0.0422139	0.0669344	0	0	0	0	0	0	0.198095	0.0701754	0.055336	0	0.178679	0	0.184211	0.184211	0.148743	0.393607	0.184211	0.184211	0.203275	0.122807	0.597014	0.135465	0.215909	0.215909	0.123769	0.163384	0.215909	0.143939	0.215909	0.0322581	0.0444333	0.0322581	0.083004	0.0332147	0	0	0
PDZRN3-AS1	0.111233	0.0591273	0	0.0199044	0	0.0201106	0	0	0	0	0	0	0	0	0	0	0.0116448	0	0	0.0779221	0	0	0	0	0	0	0	0.0603318	0	0	0.22901	0	0.0655462	0	0	0	0	0	0	0	0	0	0	0	0	0.0322061	0	0	0
BX118339	0.0241485	0.0114636	0	0.00469232	0	0.0363108	0	0	0.0132627	0	0.0759494	0	0.163399	0.163399	0.163399	0.163399	0.0616474	0.0857143	0	0	0	0	0	0.153285	0	0	0	0	0	0	0	0	0	0	0	0	0	0	0	0	0	0	0	0	0	0.0111111	0	0.0166667	0
[truncated: 55 more columns]
