# Supplementary material for: Constructing lncRNA functional similarity network based on lncRNA-disease associations and disease semantic similarity
Source: Sci Rep. 2015 Jun 10;5:11338. doi: 10.1038/srep11338 (PMC4462156; doi:10.1038/srep11338)
Supplement: Supplementary Table 2 [file srep11338-s3.xls]

## Sheet: IncRNA_Similarity_project2
	CDKN2B-AS1	MEG3	WT1-AS	H19	DISC2	BCYRN1	KCNQ1DN	7SK	7SL	HCP5	HLA-AS1	AIR	BACE1-AS	GDNFOS	SNHG3	SOX2-OT	C15orf2	Ube3a-as	GAS5	ZFAT-AS1	KCNQ1OT1	DAOA-AS1	UCA1	B1 SINE RNA	BCAR4	DSCAM-AS1	HOTAIR	LSINCT5	MIR31HG	PINC	PVT1	SRA1	XIST	ZNFX1-AS1	A130040M12Rik	EPB41L4A-AS1	MALAT1	MIR17HG	RRP1B	WRAP53	Yiya	DLEU1	DLEU2	MIR155HG	CRNDE	DGCR5	ATP6V1G2-DDX39B	NRON	MIAT
CDKN2B-AS1	1	0.371005	0.0914463	0.40294	0	0.231694	0.0590782	0.182894	0.0529305	0.0258415	0.0731799	0.0571125	0.100795	0.100795	0.100795	0.100795	0.0375354	0.0293965	0.296265	0.0189007	0.0382886	0	0.108627	0.159664	0.109279	0.109279	0.197011	0.142688	0.109279	0.109279	0.395285	0.196681	0.155821	0.14663	0.108777	0.108777	0.202258	0.15627	0.108777	0.125848	0.108777	0.0812253	0.194714	0.0812253	0.0291752	0.0501896	0.0490989	0.0186218	0.172166
MEG3	0.371005	1	0.277618	0.537804	0	0.294174	0.137123	0.242825	0.0591684	0.0351404	0.0818726	0.222627	0.0185702	0.0185702	0.0185702	0.0185702	0.0164656	0.0119262	0.393353	0.0429139	0.171387	0	0.257041	0.0207303	0.203707	0.203707	0.461263	0.245885	0.203707	0.203707	0.453684	0.19239	0.26425	0.258712	0.18817	0.18817	0.540224	0.217673	0.18817	0.187998	0.18817	0.0988871	0.145637	0.0988871	0.181468	0.0176981	0.021518	0.00607709	0.12288
WT1-AS	0.0914463	0.277618	1	0.18659	0	0.14148	0.525892	0.112089	0.039122	0.078244	0.0469464	0.0990271	0	0	0	0	0.0599068	0.0592883	0.186231	0	0.0855766	0	0.356457	0	0.106695	0.106695	0.135199	0.20212	0.106695	0.106695	0.163206	0.080021	0.201934	0.14285	0.132057	0.132057	0.183146	0.156363	0.132057	0.128337	0.132057	0.199928	0.218626	0.199928	0.0790018	0.0545497	0	0.0540132	0
H19	0.40294	0.537804	0.18659	1	0	0.294949	0.170709	0.198317	0.0664676	0.0460999	0.0678084	0.166858	0.00526507	0.00526507	0.00526507	0.00526507	0.100416	0.0606499	0.307702	0.01125	0.19753	0	0.198739	0.0237128	0.134823	0.134823	0.323179	0.226306	0.134823	0.134823	0.358167	0.14199	0.217221	0.180452	0.124755	0.124755	0.448518	0.160477	0.124755	0.154966	0.124755	0.0720872	0.124782	0.0720872	0.12348	0.0791263	0.0326963	0.0559442	0.0191805
DISC2	0	0	0	0	1	0	0	0	0	0	0	0	0	0	0	0	0	0	0	0	0	0.700342	0	0	0	0	0	0	0	0	0	0	0	0	0	0	0	0	0	0	0	0	0	0	0	0	0	0	0
BCYRN1	0.231694	0.294174	0.14148	0.294949	0	1	0.332594	0.135692	0.0924919	0.0599037	0.124658	0.0827242	0.222222	0.222222	0.222222	0.222222	0.0426957	0.0272022	0.28685	0.0169957	0.0828466	0	0.171854	0.0548934	0.305189	0.305189	0.26167	0.49832	0.305189	0.305189	0.328289	0.27467	0.380277	0.28201	0.0831809	0.0831809	0.400964	0.0826323	0.0831809	0.0933699	0.0831809	0.0352255	0.0495379	0.0352255	0.0920518	0.04242	0.0128364	0.0371099	0
KCNQ1DN	0.0590782	0.137123	0.525892	0.170709	0	0.332594	1	0.0954491	0.039122	0.078244	0.0469464	0.0669802	0	0	0	0	0.0900006	0.0592883	0.139066	0	0.0713312	0	0.288719	0	0.0770755	0.0770755	0.0955897	0.179906	0.0770755	0.0770755	0.130006	0.0578067	0.184162	0.0811553	0.0396353	0.0396353	0.147746	0.0630658	0.0396353	0.0590209	0.0396353	0.0520296	0.0714283	0.0520296	0.0600079	0.107026	0.032091	0.123982	0
7SK	0.182894	0.242825	0.112089	0.198317	0	0.135692	0.0954491	1	0.260578	0.4	0.292799	0.128518	0	0	0	0	0.0108918	0	0.13512	0.0222169	0.185291	0	0.113151	0.0417716	0.100793	0.100793	0.448266	0.14322	0.100793	0.100793	0.249456	0.190579	0.141664	0.10405	0.421064	0.421064	0.329422	0.382412	0.421064	0.350886	0.421064	0.0493607	0.085076	0.0493607	0.22235	0.0415343	0.307715	0.0194926	0.0725045
7SL	0.0529305	0.0591684	0.039122	0.0664676	0	0.0924919	0.039122	0.260578	1	0.416925	0.369662	0	0.0307362	0.0307362	0.0307362	0.0307362	0.0302456	0.0299943	0.110351	0.0222169	0	0	0.0459989	0.0365108	0.0920033	0.0920033	0.0655582	0.135895	0.0920033	0.0920033	0.0882274	0.0766694	0.135385	0.0766694	0	0	0.0658028	0.01894	0	0.0648339	0	0.0188875	0.0319927	0.0188875	0	0.0294449	0.0366224	0.0261225	0
HCP5	0.0258415	0.0351404	0.078244	0.0460999	0	0.0599037	0.078244	0.4	0.416925	1	0.512398	0	0	0	0	0	0	0	0.0888564	0.0555421	0	0	0.0919978	0	0	0	0	0.118451	0	0	0.0732017	0	0.12192	0	0	0	0.0504388	0.03788	0	0	0	0.0472186	0.0511883	0.0472186	0	0	0.0732447	0	0
HLA-AS1	0.0731799	0.0818726	0.0469464	0.0678084	0	0.124658	0.0469464	0.292799	0.369662	0.512398	1	0	0.0895017	0.0895017	0.0895017	0.0895017	0.0474881	0.0525721	0.193227	0.113871	0	0	0.0551987	0.103041	0.118524	0.118524	0.0681569	0.165889	0.118524	0.118524	0.120086	0.0948189	0.160296	0.0948189	0	0	0.0559308	0.0454111	0	0.0739575	0	0.0444267	0.060762	0.0444267	0	0.0150641	0.0439468	0.0188301	0
AIR	0.0571125	0.222627	0.0990271	0.166858	0	0.0827242	0.0669802	0.128518	0	0	0	1	0	0	0	0	0	0	0.0881031	0	0.150145	0	0.193058	0	0.0950146	0.0950146	0.426882	0.0951741	0.0950146	0.0950146	0.102503	0.0712609	0.0764542	0.251652	0.0527385	0.0527385	0.29367	0.0784725	0.0527385	0.0395538	0.0527385	0.0608335	0.0852721	0.0608335	0.200193	0	0.144212	0	0.128097
BACE1-AS	0.100795	0.0185702	0	0.00526507	0	0.222222	0	0	0.0307362	0	0.0895017	0	1	1	1	1	0.0915575	0.12241	0	0	0	0	0	0.24702	0	0	0	0	0	0	0	0	0	0	0	0	0	0	0	0	0	0	0	0	0	0.028709	0	0.0430635	0
GDNFOS	0.100795	0.0185702	0	0.00526507	0	0.222222	0	0	0.0307362	0	0.0895017	0	1	1	1	1	0.0915575	0.12241	0	0	0	0	0	0.24702	0	0	0	0	0	0	0	0	0	0	0	0	0	0	0	0	0	0	0	0	0	0.028709	0	0.0430635	0
SNHG3	0.100795	0.0185702	0	0.00526507	0	0.222222	0	0	0.0307362	0	0.0895017	0	1	1	1	1	0.0915575	0.12241	0	0	0	0	0	0.24702	0	0	0	0	0	0	0	0	0	0	0	0	0	0	0	0	0	0	0	0	0	0.028709	0	0.0430635	0
SOX2-OT	0.100795	0.0185702	0	0.00526507	0	0.222222	0	0	0.0307362	0	0.0895017	0	1	1	1	1	0.0915575	0.12241	0	0	0	0	0	0.24702	0	0	0	0	0	0	0	0	0	0	0	0	0	0	0	0	0	0	0	0	0	0.028709	0	0.0430635	0
C15orf2	0.0375354	0.0164656	0.0599068	0.100416	0	0.0426957	0.0900006	0.0108918	0.0302456	0	0.0474881	0	0.0915575	0.0915575	0.0915575	0.0915575	1	0.775804	0	0	0.360799	0	0	0.106939	0	0	0	0	0	0	0.0337072	0	0.130493	0	0	0	0	0	0	0.134748	0	0	0	0	0	0.472734	0.0143216	0.542176	0
Ube3a-as	0.0293965	0.0119262	0.0592883	0.0606499	0	0.0272022	0.0592883	0	0.0299943	0	0.0525721	0	0.12241	0.12241	0.12241	0.12241	0.775804	1	0	0	0.373224	0	0	0.143992	0	0	0	0	0	0	0.019543	0	0.120702	0	0	0	0	0	0	0.137484	0	0	0	0	0	0.401065	0	0.469393	0
GAS5	0.296265	0.393353	0.186231	0.307702	0	0.28685	0.139066	0.13512	0.110351	0.0888564	0.193227	0.0881031	0	0	0	0	0	0	1	0.147796	0.0704824	0	0.208063	0	0.382126	0.382126	0.304256	0.408797	0.382126	0.382126	0.535204	0.327536	0.431321	0.369177	0.106047	0.106047	0.220109	0.387374	0.106047	0.117336	0.106047	0.245206	0.469773	0.245206	0.0822294	0.0316695	0	0	0
ZFAT-AS1	0.0189007	0.0429139	0	0.01125	0	0.0169957	0	0.0222169	0.0222169	0.0555421	0.113871	0	0	0	0	0	0	0	0.147796	1	0	0	0	0	0	0	0	0.0509872	0	0	0.0995271	0	0.0560446	0	0	0	0	0.0695284	0	0	0	0.0759473	0.0881919	0.0759473	0	0.0368257	0	0	0
KCNQ1OT1	0.0382886	0.171387	0.0855766	0.19753	0	0.0828466	0.0713312	0.185291	0	0	0	0.150145	0	0	0	0	0.360799	0.373224	0.0704824	0	1	0	0.0688529	0	0.0951798	0.0951798	0.419978	0.0953259	0.0951798	0.0951798	0.105241	0.0713849	0.182209	0.0839351	0.0528689	0.0528689	0.257104	0.0526953	0.0528689	0.157884	0.0528689	0.0270277	0.0378927	0.0270277	0.666667	0.311942	0.0321567	0.321147	0
DAOA-AS1	0	0	0	0	0.700342	0	0	0	0	0	0	0	0	0	0	0	0	0	0	0	0	1	0	0	0	0	0	0	0	0	0	0	0	0	0	0	0	0	0	0	0	0	0	0	0	0	0	0	0
UCA1	0.108627	0.257041	0.356457	0.198739	0	0.171854	0.288719	0.113151	0.0459989	0.0919978	0.0551987	0.193058	0	0	0	0	0	0	0.208063	0	0.0688529	0	1	0	0.12856	0.12856	0.190905	0.241268	0.12856	0.12856	0.173906	0.09642	0.225753	0.29089	0.120671	0.120671	0.229662	0.137585	0.120671	0.0905035	0.120671	0.0918629	0.123068	0.0918629	0.0918039	0	0	0	0
B1 SINE RNA	0.159664	0.0207303	0	0.0237128	0	0.0548934	0	0.0417716	0.0365108	0	0.103041	0	0.24702	0.24702	0.24702	0.24702	0.106939	0.143992	0	0	0	0	0	1	0	0	0	0	0	0	0	0.096853	0	0	0	0	0	0	0	0	0	0	0.0478507	0	0	0.047515	0.0534067	0.0495528	0.125349
BCAR4	0.109279	0.203707	0.106695	0.134823	0	0.305189	0.0770755	0.100793	0.0920033	0	0.118524	0.0950146	0	0	0	0	0	0	0.382126	0	0.0951798	0	0.12856	0	1	1	0.4425	0.708426	1	1	0.215077	0.666667	0.531998	0.691133	0.158371	0.158371	0.141244	0.131479	0.158371	0.167271	0.158371	0.0544351	0.0645803	0.0544351	0.14277	0	0	0	0
DSCAM-AS1	0.109279	0.203707	0.106695	0.134823	0	0.305189	0.0770755	0.100793	0.0920033	0	0.118524	0.0950146	0	0	0	0	0	0	0.382126	0	0.0951798	0	0.12856	0	1	1	0.4425	0.708426	1	1	0.215077	0.666667	0.531998	0.691133	0.158371	0.158371	0.141244	0.131479	0.158371	0.167271	0.158371	0.0544351	0.0645803	0.0544351	0.14277	0	0	0	0
HOTAIR	0.197011	0.461263	0.135199	0.323179	0	0.26167	0.0955897	0.448266	0.0655582	0	0.0681569	0.426882	0	0	0	0	0	0	0.304256	0	0.419978	0	0.190905	0	0.4425	0.4425	1	0.397183	0.4425	0.4425	0.34381	0.379286	0.347875	0.482367	0.399558	0.399558	0.573208	0.372315	0.399558	0.368917	0.399558	0.074504	0.101251	0.074504	0.489974	0	0.0653062	0	0
LSINCT5	0.142688	0.245885	0.20212	0.226306	0	0.49832	0.179906	0.14322	0.135895	0.118451	0.165889	0.0951741	0	0	0	0	0	0	0.408797	0.0509872	0.0953259	0	0.241268	0	0.708426	0.708426	0.397183	1	0.708426	0.708426	0.383041	0.53132	0.671881	0.549669	0.127637	0.127637	0.228044	0.115152	0.127637	0.141996	0.127637	0.0485591	0.0615084	0.0485591	0.127101	0.0225528	0	0	0
MIR31HG	0.109279	0.203707	0.106695	0.134823	0	0.305189	0.0770755	0.100793	0.0920033	0	0.118524	0.0950146	0	0	0	0	0	0	0.382126	0	0.0951798	0	0.12856	0	1	1	0.4425	0.708426	1	1	0.215077	0.666667	0.531998	0.691133	0.158371	0.158371	0.141244	0.131479	0.158371	0.167271	0.158371	0.0544351	0.0645803	0.0544351	0.14277	0	0	0	0
PINC	0.109279	0.203707	0.106695	0.134823	0	0.305189	0.0770755	0.100793	0.0920033	0	0.118524	0.0950146	0	0	0	0	0	0	0.382126	0	0.0951798	0	0.12856	0	1	1	0.4425	0.708426	1	1	0.215077	0.666667	0.531998	0.691133	0.158371	0.158371	0.141244	0.131479	0.158371	0.167271	0.158371	0.0544351	0.0645803	0.0544351	0.14277	0	0	0	0
PVT1	0.395285	0.453684	0.163206	0.358167	0	0.328289	0.130006	0.249456	0.0882274	0.0732017	0.120086	0.102503	0	0	0	0	0.0337072	0.019543	0.535204	0.0995271	0.105241	0	0.173906	0	0.215077	0.215077	0.34381	0.383041	0.215077	0.215077	1	0.199715	0.338016	0.223525	0.208111	0.208111	0.282218	0.421709	0.208111	0.215454	0.208111	0.182137	0.352648	0.182137	0.0911297	0.0631169	0.0146143	0.0172774	0
SRA1	0.196681	0.19239	0.080021	0.14199	0	0.27467	0.0578067	0.190579	0.0766694	0	0.0948189	0.0712609	0	0	0	0	0	0	0.327536	0	0.0713849	0	0.09642	0.096853	0.666667	0.666667	0.379286	0.53132	0.666667	0.666667	0.199715	1	0.425599	0.518349	0.10558	0.10558	0.128404	0.098609	0.10558	0.125453	0.10558	0.03629	0.0671826	0.03629	0.0951798	0.0566023	0.227534	0	0.142966
XIST	0.155821	0.26425	0.201934	0.217221	0	0.380277	0.184162	0.141664	0.135385	0.12192	0.160296	0.0764542	0	0	0	0	0.130493	0.120702	0.431321	0.0560446	0.182209	0	0.225753	0	0.531998	0.531998	0.347875	0.671881	0.531998	0.531998	0.338016	0.425599	1	0.440278	0.0962164	0.0962164	0.18358	0.092512	0.0962164	0.1415	0.0962164	0.0365685	0.052856	0.0365685	0.0957205	0.136746	0	0.110343	0
ZNFX1-AS1	0.14663	0.258712	0.14285	0.180452	0	0.28201	0.0811553	0.10405	0.0766694	0	0.0948189	0.251652	0	0	0	0	0	0	0.369177	0	0.0839351	0	0.29089	0	0.691133	0.691133	0.482367	0.549669	0.691133	0.691133	0.223525	0.518349	0.440278	1	0.145692	0.145692	0.20738	0.15498	0.145692	0.155537	0.145692	0.0919147	0.119887	0.0919147	0.111913	0	0	0	0
A130040M12Rik	0.108777	0.18817	0.132057	0.124755	0	0.0831809	0.0396353	0.421064	0	0	0	0.0527385	0	0	0	0	0	0	0.106047	0	0.0528689	0	0.120671	0	0.158371	0.158371	0.399558	0.127637	0.158371	0.158371	0.208111	0.10558	0.0962164	0.145692	1	1	0.264037	0.710778	1	0.666667	1	0.0765919	0.10173	0.0765919	0.0793033	0	0	0	0
EPB41L4A-AS1	0.108777	0.18817	0.132057	0.124755	0	0.0831809	0.0396353	0.421064	0	0	0	0.0527385	0	0	0	0	0	0	0.106047	0	0.0528689	0	0.120671	0	0.158371	0.158371	0.399558	0.127637	0.158371	0.158371	0.208111	0.10558	0.0962164	0.145692	1	1	0.264037	0.710778	1	0.666667	1	0.0765919	0.10173	0.0765919	0.0793033	0	0	0	0
MALAT1	0.202258	0.540224	0.183146	0.448518	0	0.400964	0.147746	0.329422	0.0658028	0.0504388	0.0559308	0.29367	0	0	0	0	0	0	0.220109	0	0.257104	0	0.229662	0	0.141244	0.141244	0.573208	0.228044	0.141244	0.141244	0.282218	0.128404	0.18358	0.20738	0.264037	0.264037	1	0.26562	0.264037	0.245943	0.264037	0.0691478	0.0954189	0.0691478	0.282814	0	0.0356591	0	0
MIR17HG	0.15627	0.217673	0.156363	0.160477	0	0.0826323	0.0630658	0.382412	0.01894	0.03788	0.0454111	0.0784725	0	0	0	0	0	0	0.387374	0.0695284	0.0526953	0	0.137585	0	0.131479	0.131479	0.372315	0.115152	0.131479	0.131479	0.421709	0.098609	0.092512	0.15498	0.710778	0.710778	0.26562	1	0.710778	0.533084	0.710778	0.413809	0.652901	0.413809	0.0702604	0.0554217	0	0	0
RRP1B	0.108777	0.18817	0.132057	0.124755	0	0.0831809	0.0396353	0.421064	0	0	0	0.0527385	0	0	0	0	0	0	0.106047	0	0.0528689	0	0.120671	0	0.158371	0.158371	0.399558	0.127637	0.158371	0.158371	0.208111	0.10558	0.0962164	0.145692	1	1	0.264037	0.710778	1	0.666667	1	0.0765919	0.10173	0.0765919	0.0793033	0	0	0	0
WRAP53	0.125848	0.187998	0.128337	0.154966	0	0.0933699	0.0590209	0.350886	0.0648339	0	0.0739575	0.0395538	0	0	0	0	0.134748	0.137484	0.117336	0	0.157884	0	0.0905035	0	0.167271	0.167271	0.368917	0.141996	0.167271	0.167271	0.215454	0.125453	0.1415	0.155537	0.666667	0.666667	0.245943	0.533084	0.666667	1	0.666667	0.0510613	0.0847753	0.0510613	0.0528689	0.118556	0	0.120621	0
Yiya	0.108777	0.18817	0.132057	0.124755	0	0.0831809	0.0396353	0.421064	0	0	0	0.0527385	0	0	0	0	0	0	0.106047	0	0.0528689	0	0.120671	0	0.158371	0.158371	0.399558	0.127637	0.158371	0.158371	0.208111	0.10558	0.0962164	0.145692	1	1	0.264037	0.710778	1	0.666667	1	0.0765919	0.10173	0.0765919	0.0793033	0	0	0	0
DLEU1	0.0812253	0.0988871	0.199928	0.0720872	0	0.0352255	0.0520296	0.0493607	0.0188875	0.0472186	0.0444267	0.0608335	0	0	0	0	0	0	0.245206	0.0759473	0.0270277	0	0.0918629	0	0.0544351	0.0544351	0.074504	0.0485591	0.0544351	0.0544351	0.182137	0.03629	0.0365685	0.0919147	0.0765919	0.0765919	0.0691478	0.413809	0.0765919	0.0510613	0.0765919	1	0.75364	1	0.0405416	0.0625249	0	0	0
DLEU2	0.194714	0.145637	0.218626	0.124782	0	0.0495379	0.0714283	0.085076	0.0319927	0.0511883	0.060762	0.0852721	0	0	0	0	0	0	0.469773	0.0881919	0.0378927	0	0.123068	0.0478507	0.0645803	0.0645803	0.101251	0.0615084	0.0645803	0.0645803	0.352648	0.0671826	0.052856	0.119887	0.10173	0.10173	0.0954189	0.652901	0.10173	0.0847753	0.10173	0.75364	1	0.75364	0.0454713	0.0895645	0.0152673	0	0.0347271
MIR155HG	0.0812253	0.0988871	0.199928	0.0720872	0	0.0352255	0.0520296	0.0493607	0.0188875	0.0472186	0.0444267	0.0608335	0	0	0	0	0	0	0.245206	0.0759473	0.0270277	0	0.0918629	0	0.0544351	0.0544351	0.074504	0.0485591	0.0544351	0.0544351	0.182137	0.03629	0.0365685	0.0919147	0.0765919	0.0765919	0.0691478	0.413809	0.0765919	0.0510613	0.0765919	1	0.75364	1	0.0405416	0.0625249	0	0	0
CRNDE	0.0291752	0.181468	0.0790018	0.12348	0	0.0920518	0.0600079	0.22235	0	0	0	0.200193	0	0	0	0	0	0	0.0822294	0	0.666667	0	0.0918039	0	0.14277	0.14277	0.489974	0.127101	0.14277	0.14277	0.0911297	0.0951798	0.0957205	0.111913	0.0793033	0.0793033	0.282814	0.0702604	0.0793033	0.0528689	0.0793033	0.0405416	0.0454713	0.0405416	1	0	0.0428757	0	0
DGCR5	0.0501896	0.0176981	0.0545497	0.0791263	0	0.04242	0.107026	0.0415343	0.0294449	0	0.0150641	0	0.028709	0.028709	0.028709	0.028709	0.472734	0.401065	0.0316695	0.0368257	0.311942	0	0	0.047515	0	0	0	0.0225528	0	0	0.0631169	0.0566023	0.136746	0	0	0	0	0.0554217	0	0.118556	0	0.0625249	0.0895645	0.0625249	0	1	0.0546716	0.748533	0.0414646
ATP6V1G2-DDX39B	0.0490989	0.021518	0	0.0326963	0	0.0128364	0.032091	0.307715	0.0366224	0.0732447	0.0439468	0.144212	0	0	0	0	0.0143216	0	0	0	0.0321567	0	0	0.0534067	0	0	0.0653062	0	0	0	0.0146143	0.227534	0	0	0	0	0.0356591	0	0	0	0	0	0.0152673	0	0.0428757	0.0546716	1	0.0268505	0.0773036
NRON	0.0186218	0.00607709	0.0540132	0.0559442	0	0.0371099	0.123982	0.0194926	0.0261225	0	0.0188301	0	0.0430635	0.0430635	0.0430635	0.0430635	0.542176	0.469393	0	0	0.321147	0	0	0.0495528	0	0	0	0	0	0	0.0172774	0	0.110343	0	0	0	0	0	0	0.120621	0	0	0	0	0	0.748533	0.0268505	1	0
MIAT	0.172166	0.12288	0	0.0191805	0	0	0	0.0725045	0	0	0	0.128097	0	0	0	0	0	0	0	0	0	0	0	0.125349	0	0	0	0	0	0	0	0.142966	0	0	0	0	0	0	0	0	0	0	0.0347271	0	0	0.0414646	0.0773036	0	1
TERC	0.0298206	0.0202024	0.0588768	0.0415075	0	0.0381601	0.0588768	0	0.0778006	0	0.0924469	0	0	0	0	0	0.179664	0.206226	0.0572402	0	0.157643	0	0	0	0.171721	0.171721	0.0667942	0.11448	0.171721	0.171721	0.0360992	0.11448	0.120252	0.11448	0	0	0.0167316	0	0	0.666667	0	0	0	0	0	0.158075	0	0.180932	0
ESRG	0.117402	0.227048	0.169374	0.181683	0	0.144906	0.0821176	0.121359	0.0278021	0	0.0766179	0.101568	0.150948	0.150948	0.150948	0.150948	0.073962	0.0881937	0.198359	0	0.0821926	0	0.172239	0.181038	0.166045	0.166045	0.173757	0.154174	0.166045	0.166045	0.120474	0.124533	0.123825	0.192308	0.180482	0.180482	0.168	0.18451	0.180482	0.135362	0.180482	0.10564	0.145948	0.10564	0.10959	0.0230349	0	0.0307132	0
CASC2	0.0625336	0.127696	0.239545	0.144057	0	0.28695	0.220367	0.117538	0.0770159	0.19254	0.0962699	0.0708416	0	0	0	0	0	0	0.173866	0	0.0709334	0	0.290552	0	0.144126	0.144126	0.114762	0.400915	0.144126	0.144126	0.162499	0.0960842	0.251258	0.112961	0.0803787	0.0803787	0.284945	0.0711318	0.0803787	0.0535858	0.0803787	0.0408208	0.0458317	0.0408208	0.1064	0	0	0	0
ASFMR1	0.0228567	0.00493117	0.0448933	0.0356699	0	0.0371907	0.092256	0.0147655	0.0201913	0	0.0150382	0	0.115001	0.115001	0.115001	0.115001	0.380646	0.280989	0	0	0.181401	0	0	0.0372081	0	0	0	0	0	0	0.0136613	0	0.140912	0	0	0	0	0	0	0.160335	0	0	0	0	0	0.427933	0.0212325	0.563217	0
FMR4	0.0228567	0.00493117	0.0448933	0.0356699	0	0.0371907	0.092256	0.0147655	0.0201913	0	0.0150382	0	0.115001	0.115001	0.115001	0.115001	0.380646	0.280989	0	0	0.181401	0	0	0.0372081	0	0	0	0	0	0	0.0136613	0	0.140912	0	0	0	0	0	0	0.160335	0	0	0	0	0	0.427933	0.0212325	0.563217	0
NEAT1	0.0665243	0.0258526	0	0.0148792	0	0.0982593	0	0	0.0264977	0	0.0789686	0	0.442167	0.442167	0.442167	0.442167	0.0945219	0.106245	0	0	0	0	0	0.20862	0	0	0	0	0	0	0.0432287	0	0	0	0	0	0	0	0	0	0	0	0	0	0	0.0253403	0	0.0380104	0
anti-NOS2A	0.126161	0.308763	0.133313	0.231948	0	0.0949944	0.0881174	0.0683966	0.0212717	0	0.0147684	0.123141	0.0280665	0.0280665	0.0280665	0.0280665	0.0273133	0.0275143	0.205145	0	0.0643764	0	0.165244	0.0321873	0.116789	0.116789	0.142341	0.112088	0.116789	0.116789	0.0810431	0.0875921	0.0900011	0.174444	0.0813383	0.0813383	0.200257	0.110464	0.0813383	0.0610037	0.0813383	0.092522	0.107164	0.092522	0.0858351	0.0184079	0	0.0245439	0
HULC	0.059397	0.215376	0.132036	0.163238	0	0.0919158	0.0893069	0.137095	0	0	0	0.727925	0	0	0	0	0	0	0.102787	0	0.176161	0	0.257411	0	0.142522	0.142522	0.4674	0.126899	0.142522	0.142522	0.103509	0.0950146	0.0955677	0.335536	0.0791077	0.0791077	0.304659	0.10463	0.0791077	0.0527385	0.0791077	0.0912503	0.102327	0.0912503	0.264242	0	0.109312	0	0
IGF2-AS	0.216309	0.42583	0.433109	0.277683	0	0.176997	0.411745	0.158359	0.0720946	0.115351	0.128671	0.404375	0	0	0	0	0.0477408	0.035573	0.394536	0.132052	0.138743	0	0.356134	0	0.110949	0.110949	0.344241	0.230464	0.110949	0.110949	0.435355	0.0924575	0.288841	0.212718	0.0612106	0.0612106	0.327961	0.0992676	0.0612106	0.0705384	0.0612106	0.0748362	0.0948782	0.0748362	0.145431	0.0452505	0.0546561	0.0324079	0
HAR1A	0.0458457	0.0139981	0.0455181	0.0193528	0	0.0885109	0.0941953	0.0150625	0.0205705	0	0.0633384	0	0.344722	0.344722	0.344722	0.344722	0.240728	0.269184	0	0	0.065528	0	0	0.157335	0	0	0	0	0	0	0.00579871	0	0.0331149	0	0	0	0	0	0	0.0592231	0	0	0	0	0	0.179749	0.0215999	0.241439	0
HAR1B	0.0458457	0.0139981	0.0455181	0.0193528	0	0.0885109	0.0941953	0.0150625	0.0205705	0	0.0633384	0	0.344722	0.344722	0.344722	0.344722	0.240728	0.269184	0	0	0.065528	0	0	0.157335	0	0	0	0	0	0	0.00579871	0	0.0331149	0	0	0	0	0	0	0.0592231	0	0	0	0	0	0.179749	0.0215999	0.241439	0
HTTAS	0.0458457	0.0139981	0.0455181	0.0193528	0	0.0885109	0.0941953	0.0150625	0.0205705	0	0.0633384	0	0.344722	0.344722	0.344722	0.344722	0.240728	0.269184	0	0	0.065528	0	0	0.157335	0	0	0	0	0	0	0.00579871	0	0.0331149	0	0	0	0	0	0	0.0592231	0	0	0	0	0	0.179749	0.0215999	0.241439	0
TUG1	0.0458457	0.0139981	0.0455181	0.0193528	0	0.0885109	0.0941953	0.0150625	0.0205705	0	0.0633384	0	0.344722	0.344722	0.344722	0.344722	0.240728	0.269184	0	0	0.065528	0	0	0.157335	0	0	0	0	0	0	0.00579871	0	0.0331149	0	0	0	0	0	0	0.0592231	0	0	0	0	0	0.179749	0.0215999	0.241439	0
HIF1A-AS1	0.0640975	0.168949	0.527157	0.151511	0	0.189824	0.50552	0.103005	0.0569039	0.14226	0.0711299	0.0771703	0	0	0	0	0	0	0.190992	0	0.0772793	0	0.479715	0	0.162164	0.162164	0.128086	0.30744	0.162164	0.162164	0.165821	0.108109	0.273029	0.126861	0.0955462	0.0955462	0.173643	0.0832791	0.0955462	0.0636974	0.0955462	0.0444003	0.0505321	0.0444003	0.115919	0	0	0	0
TCL6	0.113422	0.196722	0.376705	0.140905	0	0.0692194	0.0844642	0.16329	0.01894	0.03788	0.0454111	0.107122	0	0	0	0	0	0	0.400379	0.0695284	0.0476287	0	0.182841	0	0.107582	0.107582	0.191434	0.0954271	0.107582	0.107582	0.323738	0.0806862	0.0766508	0.179464	0.278252	0.278252	0.156295	0.675605	0.278252	0.208689	0.278252	0.493278	0.703262	0.493278	0.0635049	0.0554217	0	0	0
SNHG5	0.0834002	0.106679	0.152364	0.095619	0	0.047438	0.0642701	0.0767576	0.022728	0.0568199	0.0567639	0.0782607	0	0	0	0	0	0	0.407148	0.104293	0.0347831	0	0.127052	0	0.0776946	0.0776946	0.105122	0.0671794	0.0776946	0.0776946	0.296715	0.0517964	0.05062	0.126957	0.132335	0.132335	0.0928598	0.710778	0.132335	0.0882231	0.132335	0.582418	0.757014	0.582418	0.0521746	0.0738956	0	0	0
LINC00032	0.124342	0.144473	0.132342	0.169591	0	0.0418419	0.0589511	0.0523957	0	0	0	0.0705136	0	0	0	0	0	0	0.375701	0	0.0313348	0	0.110762	0	0.0667552	0.0667552	0.0894699	0.058522	0.0667552	0.0667552	0.0611744	0.0445035	0.0440866	0.110755	0.103458	0.103458	0.143469	0.1271	0.103458	0.0689717	0.103458	0.103749	0.118836	0.103749	0.0470022	0	0	0	0
SPRY4-IT1	0.124342	0.144473	0.132342	0.169591	0	0.0418419	0.0589511	0.0523957	0	0	0	0.0705136	0	0	0	0	0	0	0.375701	0	0.0313348	0	0.110762	0	0.0667552	0.0667552	0.0894699	0.058522	0.0667552	0.0667552	0.0611744	0.0445035	0.0440866	0.110755	0.103458	0.103458	0.143469	0.1271	0.103458	0.0689717	0.103458	0.103749	0.118836	0.103749	0.0470022	0	0	0	0
IFNG-AS1	0.034077	0.0316164	0	0.006247	0	0.0397785	0	0.019837	0.0366985	0.0495924	0.512398	0	0.179003	0.179003	0.179003	0.179003	0.0791468	0.105144	0.110952	0.199972	0	0	0	0.206082	0	0	0	0	0	0	0.0452103	0	0	0	0	0	0	0.0567452	0	0	0	0.0652441	0.0737028	0.0652441	0	0.0251068	0	0.0376602	0
SNHG4	0.00772311	0.140871	0	0.0333414	0	0	0	0	0	0	0	0	0	0	0	0	0	0	0.0412454	0	0	0	0	0	0	0	0	0	0	0	0.031563	0	0	0	0	0	0	0.0824908	0	0	0	0.0842622	0.12097	0.0842622	0	0.0347505	0	0	0
MIR100HG	0.0140822	0	0	0	0	0	0	0	0	0	0	0	0	0	0	0	0	0	0	0	0	0	0	0	0	0	0	0	0	0	0	0	0	0	0	0	0	0	0	0	0	0	0	0	0	0	0	0	0
LINC00162	0.00851358	0.00629705	0	0.00924334	0	0.0393303	0.102988	0.020476	0.0273298	0	0.0195704	0	0.0450104	0.0450104	0.0450104	0.0450104	0.112072	0.0440649	0	0	0	0	0	0.0521483	0	0	0	0	0	0	0	0	0	0	0	0	0	0	0	0	0	0	0	0	0	0.136436	0.0279603	0.204654	0
MYCNOS	0.0935386	0.210925	0.110995	0.142772	0	0.0356658	0.0525129	0.0406695	0	0	0	0.111019	0	0	0	0	0	0	0.176003	0	0.0273221	0	0.156509	0	0.0552342	0.0552342	0.100095	0.0492131	0.0552342	0.0552342	0.0514196	0.0368228	0.0370619	0.153351	0.0781835	0.0781835	0.257889	0.103717	0.0781835	0.0521223	0.0781835	0.0907015	0.10162	0.0907015	0.0409832	0	0	0	0
NDM29	0.0935386	0.210925	0.110995	0.142772	0	0.0356658	0.0525129	0.0406695	0	0	0	0.111019	0	0	0	0	0	0	0.176003	0	0.0273221	0	0.156509	0	0.0552342	0.0552342	0.100095	0.0492131	0.0552342	0.0552342	0.0514196	0.0368228	0.0370619	0.153351	0.0781835	0.0781835	0.257889	0.103717	0.0781835	0.0521223	0.0781835	0.0907015	0.10162	0.0907015	0.0409832	0	0	0	0
BDNF-AS1	0.0105588	0.00851215	0	0.0665993	0	0.0360725	0.108218	0.0213142	0	0	0	0	0	0	0	0	0.437661	0	0	0	0	0	0	0	0	0	0	0	0	0	0.0225293	0	0	0	0	0	0	0	0	0	0	0	0	0	0	0.0671609	0.0288912	0.100741	0
SNHG11	0.0105588	0.00851215	0	0.0665993	0	0.0360725	0.108218	0.0213142	0	0	0	0	0	0	0	0	0.437661	0	0	0	0	0	0	0	0	0	0	0	0	0	0.0225293	0	0	0	0	0	0	0	0	0	0	0	0	0	0	0.0671609	0.0288912	0.100741	0
BC040587	0.0409418	0.0788047	0.129932	0.0679615	0	0.0584241	0.0582662	0.0509729	0.0702096	0	0.0416955	0.0695359	0	0	0	0	0	0	0.0985839	0	0.0308997	0	0.108782	0	0.143155	0.143155	0.214532	0.10928	0.143155	0.143155	0.0665652	0.0954363	0.0821506	0.13892	0.100347	0.100347	0.28679	0.124384	0.100347	0.088566	0.100347	0.102337	0.11693	0.102337	0.0463495	0	0	0	0
LSAMP-AS3	0.0409418	0.0788047	0.129932	0.0679615	0	0.0584241	0.0582662	0.0509729	0.0702096	0	0.0416955	0.0695359	0	0	0	0	0	0	0.0985839	0	0.0308997	0	0.108782	0	0.143155	0.143155	0.214532	0.10928	0.143155	0.143155	0.0665652	0.0954363	0.0821506	0.13892	0.100347	0.100347	0.28679	0.124384	0.100347	0.088566	0.100347	0.102337	0.11693	0.102337	0.0463495	0	0	0	0
DNM3OS	0.0619621	0.125812	0.21796	0.153065	0	0.325474	0.201337	0.105985	0.0710705	0.177676	0.0888382	0.0637683	0	0	0	0	0	0	0.155102	0.0764808	0.0638427	0	0.259763	0	0.125279	0.125279	0.10077	0.708426	0.125279	0.125279	0.256143	0.0835192	0.371171	0.0983852	0.0661711	0.0661711	0.18947	0.0594971	0.0661711	0.0441141	0.0661711	0.0368073	0.0407308	0.0368073	0.0957641	0.0300703	0	0	0
B2 SINE RNA	0.0138058	0.00898182	0	0.0146766	0	0.078012	0.210151	0.0349989	0.0442521	0	0.0289229	0	0.0716554	0.0716554	0.0716554	0.0716554	0.149585	0.0692888	0	0	0	0	0	0.0916201	0	0	0	0	0	0	0	0	0	0	0	0	0	0	0	0	0	0	0	0	0	0.201346	0.0423626	0.302019	0
DAPK1	0.0521009	0.143325	0.106836	0.114357	0	0.0978163	0.0745053	0.10661	0	0	0	0.331044	0	0	0	0	0	0	0.0797633	0.0669248	0.142854	0	0.199435	0	0.108389	0.108389	0.262069	0.174315	0.108389	0.108389	0.16551	0.0722597	0.144277	0.442822	0.0546591	0.0546591	0.177811	0.0786748	0.0546591	0.0364394	0.0546591	0.0742511	0.081085	0.0742511	0.214281	0.0277348	0.0340976	0	0
MAP3K14	0.0521009	0.143325	0.106836	0.114357	0	0.0978163	0.0745053	0.10661	0	0	0	0.331044	0	0	0	0	0	0	0.0797633	0.0669248	0.142854	0	0.199435	0	0.108389	0.108389	0.262069	0.174315	0.108389	0.108389	0.16551	0.0722597	0.144277	0.442822	0.0546591	0.0546591	0.177811	0.0786748	0.0546591	0.0364394	0.0546591	0.0742511	0.081085	0.0742511	0.214281	0.0277348	0.0340976	0	0
PPP3CB	0.0521009	0.143325	0.106836	0.114357	0	0.0978163	0.0745053	0.10661	0	0	0	0.331044	0	0	0	0	0	0	0.0797633	0.0669248	0.142854	0	0.199435	0	0.108389	0.108389	0.262069	0.174315	0.108389	0.108389	0.16551	0.0722597	0.144277	0.442822	0.0546591	0.0546591	0.177811	0.0786748	0.0546591	0.0364394	0.0546591	0.0742511	0.081085	0.0742511	0.214281	0.0277348	0.0340976	0	0
PINK1-AS	0.0447011	0.0178377	0	0.00491166	0	0.0696236	0	0	0.0289352	0	0.0850896	0	0.313306	0.313306	0.313306	0.313306	0.176036	0.249645	0	0	0	0	0	0.230525	0	0	0	0	0	0	0	0	0	0	0	0	0	0	0	0	0	0	0	0	0	0.0272982	0	0.0409473	0
IPW	0.0187603	0.00841694	0.0411748	0.0709593	0	0.0235544	0.0812999	0.0130702	0.0180091	0	0.013576	0	0.0298524	0.0298524	0.0298524	0.0298524	0.775804	0.327413	0	0	0.215681	0	0	0.0328331	0	0	0	0	0	0	0.0229001	0	0.0848287	0	0	0	0	0	0	0.08436	0	0	0	0	0	0.451241	0.0190955	0.578567	0
MKRN3-AS1	0.0187603	0.00841694	0.0411748	0.0709593	0	0.0235544	0.0812999	0.0130702	0.0180091	0	0.013576	0	0.0298524	0.0298524	0.0298524	0.0298524	0.775804	0.327413	0	0	0.215681	0	0	0.0328331	0	0	0	0	0	0	0.0229001	0	0.0848287	0	0	0	0	0	0	0.08436	0	0	0	0	0	0.451241	0.0190955	0.578567	0
C1QTNF9B-AS1	0.106723	0.199729	0.244085	0.117881	0	0.177867	0.224338	0.122995	0.0812019	0.203005	0.101502	0.0723444	0	0	0	0	0	0	0.375149	0	0.0724402	0	0.29715	0	0.148305	0.148305	0.117852	0.288478	0.148305	0.148305	0.233098	0.0988699	0.363605	0.116185	0.0837461	0.0837461	0.162914	0.0738513	0.0837461	0.0558308	0.0837461	0.0416718	0.0469358	0.0416718	0.10866	0	0	0	0
CBR3-AS1	0.106723	0.199729	0.244085	0.117881	0	0.177867	0.224338	0.122995	0.0812019	0.203005	0.101502	0.0723444	0	0	0	0	0	0	0.375149	0	0.0724402	0	0.29715	0	0.148305	0.148305	0.117852	0.288478	0.148305	0.148305	0.233098	0.0988699	0.363605	0.116185	0.0837461	0.0837461	0.162914	0.0738513	0.0837461	0.0558308	0.0837461	0.0416718	0.0469358	0.0416718	0.10866	0	0	0	0
PCA3	0.106723	0.199729	0.244085	0.117881	0	0.177867	0.224338	0.122995	0.0812019	0.203005	0.101502	0.0723444	0	0	0	0	0	0	0.375149	0	0.0724402	0	0.29715	0	0.148305	0.148305	0.117852	0.288478	0.148305	0.148305	0.233098	0.0988699	0.363605	0.116185	0.0837461	0.0837461	0.162914	0.0738513	0.0837461	0.0558308	0.0837461	0.0416718	0.0469358	0.0416718	0.10866	0	0	0	0
PCAT1	0.106723	0.199729	0.244085	0.117881	0	0.177867	0.224338	0.122995	0.0812019	0.203005	0.101502	0.0723444	0	0	0	0	0	0	0.375149	0	0.0724402	0	0.29715	0	0.148305	0.148305	0.117852	0.288478	0.148305	0.148305	0.233098	0.0988699	0.363605	0.116185	0.0837461	0.0837461	0.162914	0.0738513	0.0837461	0.0558308	0.0837461	0.0416718	0.0469358	0.0416718	0.10866	0	0	0	0
PCGEM1	0.106723	0.199729	0.244085	0.117881	0	0.177867	0.224338	0.122995	0.0812019	0.203005	0.101502	0.0723444	0	0	0	0	0	0	0.375149	0	0.0724402	0	0.29715	0	0.148305	0.148305	0.117852	0.288478	0.148305	0.148305	0.233098	0.0988699	0.363605	0.116185	0.0837461	0.0837461	0.162914	0.0738513	0.0837461	0.0558308	0.0837461	0.0416718	0.0469358	0.0416718	0.10866	0	0	0	0
GNAS-AS1	0.0372731	0.0519129	0.253614	0.0795494	0	0.0561064	0.253614	0.054831	0.054831	0.137077	0.0685387	0	0	0	0	0	0.114542	0.112473	0.0630238	0	0.0845328	0	0.185507	0	0	0	0	0.1105	0	0	0.123492	0	0.156141	0	0	0	0.0464098	0	0	0.0743253	0	0	0	0	0	0.0883098	0	0.100109	0
PRINS	0.0219827	0.0278879	0	0.0213172	0	0.0526772	0	0	0.0982583	0	0.5	0	0	0	0	0	0	0	0.0790158	0	0	0	0	0	0.237047	0.237047	0.0908759	0.158032	0.237047	0.237047	0.0364688	0.158032	0.118524	0.158032	0	0	0.0209497	0	0	0.123263	0	0	0	0	0	0	0	0	0
PSORS1C3	0.0219827	0.0278879	0	0.0213172	0	0.0526772	0	0	0.0982583	0	0.5	0	0	0	0	0	0	0	0.0790158	0	0	0	0	0	0.237047	0.237047	0.0908759	0.158032	0.237047	0.237047	0.0364688	0.158032	0.118524	0.158032	0	0	0.0209497	0	0	0.123263	0	0	0	0	0	0	0	0	0
AK042766	0.00853575	0.00631003	0	0.00926674	0	0.0394645	0.103352	0.0205348	0.0274018	0	0.0196142	0	0.0451263	0.0451263	0.0451263	0.0451263	0.112264	0.044176	0	0	0	0	0	0.052304	0	0	0	0	0	0	0	0	0	0	0	0	0	0	0	0	0	0	0	0	0	0.13674	0.0280261	0.20511	0
RMST	0.0383593	0.0782251	0.137192	0.0667449	0	0.0432144	0.0602991	0.0553444	0	0	0	0.0724508	0	0	0	0	0	0	0.0890228	0	0.032197	0	0.114733	0	0.0693944	0.0693944	0.125279	0.0606256	0.0693944	0.0693944	0.063406	0.046263	0.0456741	0.114708	0.109938	0.109938	0.148372	0.132631	0.109938	0.0732917	0.109938	0.106543	0.122643	0.106543	0.0482954	0	0	0	0
DLG2AS	0	0	0	0	0.526335	0	0	0	0	0	0	0	0	0	0	0	0	0	0	0	0	0.625016	0	0	0	0	0	0	0	0	0	0	0	0	0	0	0	0	0	0	0	0	0	0	0	0	0	0	0
LINC00271	0.108854	0.0734644	0	0.0288716	0.460543	0.0158269	0	0	0	0	0	0	0	0	0	0	0.0250564	0	0	0.0777929	0	0.500013	0	0	0	0	0	0.0395673	0	0	0.236824	0	0.0463608	0	0	0	0	0	0	0	0	0	0	0	0	0.0283048	0	0	0
TRAF3IP2-AS1	0	0	0	0	0.526335	0	0	0	0	0	0	0	0	0	0	0	0	0	0	0	0	0.625016	0	0	0	0	0	0	0	0	0	0	0	0	0	0	0	0	0	0	0	0	0	0	0	0	0	0	0
MESTIT1	0.0177454	0.0120989	0.0489746	0.0861329	0	0.0132968	0.0489746	0	0.0365475	0	0	0	0	0	0	0	0.332889	0.373722	0	0.0790793	0.27653	0	0	0	0	0	0	0.0398904	0	0	0.0427545	0	0.142888	0	0	0	0	0	0	0.105639	0	0	0	0	0	0.404505	0	0.337218	0
SCAANT1	0.0324012	0.0127774	0.0415686	0.0172733	0	0.0544856	0.0824154	0.0132441	0.0182344	0	0.0568761	0	0.198962	0.198962	0.198962	0.198962	0.215993	0.239384	0	0	0.0576435	0	0	0.137878	0	0	0	0	0	0	0.0051859	0	0.0303205	0	0	0	0	0	0	0.0527075	0	0	0	0	0	0.161995	0.0193179	0.216858	0
BOK-AS1	0.0762697	0.152792	0.221188	0.122717	0	0.208638	0.204197	0.110405	0.0746947	0.186737	0.0933683	0.0648181	0	0	0	0	0	0	0.229314	0.0779969	0.064895	0	0.264305	0	0.127994	0.127994	0.102793	0.409209	0.127994	0.127994	0.207537	0.0853291	0.597835	0.100488	0.0681243	0.0681243	0.146336	0.0611131	0.0681243	0.0454162	0.0681243	0.0374038	0.0414782	0.0374038	0.0973425	0.030419	0	0	0
TDRG1	0.0762697	0.152792	0.221188	0.122717	0	0.208638	0.204197	0.110405	0.0746947	0.186737	0.0933683	0.0648181	0	0	0	0	0	0	0.229314	0.0779969	0.064895	0	0.264305	0	0.127994	0.127994	0.102793	0.409209	0.127994	0.127994	0.207537	0.0853291	0.597835	0.100488	0.0681243	0.0681243	0.146336	0.0611131	0.0681243	0.0454162	0.0681243	0.0374038	0.0414782	0.0374038	0.0973425	0.030419	0	0	0
PDZRN3-AS1	0.113209	0.0777859	0	0.0297465	0	0.0175855	0	0	0	0	0	0	0	0	0	0	0.0334086	0	0	0.116689	0	0	0	0	0	0	0	0.0527564	0	0	0.255042	0	0.057951	0	0	0	0	0	0	0	0	0	0	0	0	0.0377398	0	0	0
BX118339	0.0397493	0.0194941	0	0.00574386	0	0.0499575	0	0	0.033117	0	0.0951942	0	0.224809	0.224809	0.224809	0.224809	0.0979605	0.131371	0	0	0	0	0	0.269238	0	0	0	0	0	0	0	0	0	0	0	0	0	0	0	0	0	0	0	0	0	0.0305284	0	0.0457927	0
[truncated: 55 more columns]
