# Supplementary material for: Constructing lncRNA functional similarity network based on lncRNA-disease associations and disease semantic similarity
Source: Sci Rep. 2015 Jun 10;5:11338. doi: 10.1038/srep11338 (PMC4462156; doi:10.1038/srep11338)
Supplement: Supplementary Table 3 [file srep11338-s4.xls]

## Sheet: Sheet1
Disease	lncRNA	Evidence (PMID)
Down's syndrome	DGCR5
lung adenocarcinoma	H19	16707459
velocardiofacial syndrome	NRON
heroin abuse	MEG3	21128942
lung adenocarcinoma	MEG3	Expression of long non-coding RNA MEG3 ST8SIA3 and TUG1 in lung cancer （paper without PMID）
lung adenocarcinoma	BCYRN1	9422992
heroin addiction	MIAT	21128942
colorectal neoplasia	HOTAIR	24531795
colorectal cancer	CRNDE	22393467
affective disorders	DAOA-AS1
colorectal neoplasia	MALAT1	21503572
liver injury	IFNG-AS1
brain ischemia	B2 SINE RNA	15016078
colorectal neoplasia	KCNQ1OT1	23660942
Endometrial stromal sarcoma	H19
