# Supplementary material for: Constructing lncRNA functional similarity network based on lncRNA-disease associations and disease semantic similarity
Source: Sci Rep. 2015 Jun 10;5:11338. doi: 10.1038/srep11338 (PMC4462156; doi:10.1038/srep11338)
Supplement: Supplementary Table 4 [file srep11338-s5.xls]

## Sheet: Sheet1
global ranking	disease	lncRNA
1	Down's syndrome	DGCR5
2	heroin abuse	MEG3
3	lung adenocarcinoma	H19
4	colorectal cancer	CRNDE
5	velocardiofacial syndrome	NRON
6	colorectal neoplasia	HOTAIR
7	lung adenocarcinoma	MEG3
8	lung adenocarcinoma	BCYRN1
9	colorectal neoplasia	MALAT1
10	colorectal neoplasia	KCNQ1OT1
11	heroin addiction	MIAT
12	brain ischemia	B2 SINE RNA
13	liver injury	IFNG-AS1
14	cervix cancer	H19
15	breast cancer	MALAT1
16	cervical cancer	BCYRN1
17	breast cancer	CECR3
18	breast cancer	PCGEM1
19	nonfunctioning pituitary adenomas	H19
20	breast cancer	A130040M12Rik
21	breast cancer	EPB41L4A-AS1
22	breast cancer	RRP1B
23	breast cancer	Yiya
24	breast cancer	TDRG1
25	nonfunctioning pituitary adenomas	CDKN2B-AS1
26	breast cancer	CASC2
27	breast cancer	ATXN8OS
28	breast cancer	MIR17HG
29	cancer	CECR3
30	breast cancer	BOK-AS1
31	breast cancer	LINC00032
32	pain	B1 SINE RNA
33	breast cancer	NAMA
34	breast cancer	WRAP53
35	breast cancer	DNM3OS
36	cancer	LINC00032
37	cancer	CASC2
38	breast cancer	IGF2-AS
39	breast cancer	KCNQ1DN
40	cancer	BCYRN1
41	oesophagus cancer	KCNQ1DN
42	breast cancer	LSAMP-AS3
43	cancer	PCGEM1
44	cervix cancer	MALAT1
45	deleterious effects in the somatic thymus tissue	B1 SINE RNA
46	infection of chicken embryo lethal orphan adenovirus	B1 SINE RNA
47	cancer	GAS5
48	breast cancer	NEAT1
49	cancer	LSAMP-AS3
50	breast cancer	HTTAS
51	breast cancer	7SK
52	breast cancer	C1QTNF9B-AS1
53	breast cancer	CBR3-AS1
54	breast cancer	PCA3
55	breast cancer	PCAT1
56	cancer	TCL6
57	cancer	DLEU2
58	breast cancer	CHL1-AS2
59	cancer	ATXN8OS
60	breast cancer	CRNDE
61	breast cancer	TUG1
62	breast cancer	BX118339
63	cancer	MIR155HG
64	cancer	TDRG1
65	cancer	BCAR4
66	cancer	MIR31HG
67	cancer	PINC
68	cancer	NAMA
69	cancer	SNHG5
70	breast cancer	GDNFOS
71	breast cancer	DAPK1
72	breast cancer	MAP3K14
73	breast cancer	PPP3CB
74	cancer	LSINCT5
75	cancer	ZNFX1-AS1
76	breast cancer	MIR155HG
77	breast cancer	CECR9
78	breast cancer	KCNQ1OT1
79	breast cancer	AK023948
80	breast cancer	PTCSC
81	breast cancer	BPESC1
82	breast cancer	PISRT1
83	breast cancer	DLX6-AS1
84	breast cancer	DMPK
85	breast cancer	HYMAI
86	breast cancer	LDMAR
87	breast cancer	LINC00312
88	breast cancer	SNHG5
89	cancer	KCNQ1DN
90	breast cancer	PSORS1C3
91	cancer	IGF2-AS
92	breast cancer	UCA1
93	cancer	CRNDE
94	breast cancer	LINC00162
95	breast cancer	TCL6
96	cancer	XIST
97	cancer	UCA1
98	cancer	BOK-AS1
99	cancer	DSCAM-AS1
100	breast cancer	GNAS-AS1
101	Wiedemann-Beckwith syndrome	KCNQ1OT1
102	breast cancer	DLEU2
103	breast cancer	HULC
104	nonfunctioning pituitary adenomas	WT1-AS
105	breast cancer	SPRY4-IT1
106	breast cancer	BDNF-AS1
107	prostate cancer	TDRG1
108	nonfunctioning pituitary adenomas	SNHG4
109	breast cancer	WT1-AS
110	cancer	SRA1
111	cancer	NEAT1
112	cancer	HTTAS
113	cancer	WT1-AS
114	cancer	MYCNOS
115	cancer	NDM29
116	cancer	ESRG
117	breast cancer	ESRG
118	non-small cell lung cancer	H19
119	breast cancer	anti-NOS2A
120	cancer	KCNQ1OT1
121	cancer	BX118339
122	prostate cancer	CECR3
123	cancer	anti-NOS2A
124	cancer	SPRY4-IT1
125	cancer	C1QTNF9B-AS1
126	cancer	CBR3-AS1
127	cancer	PCA3
128	cancer	PCAT1
129	breast cancer	HIF1A-AS1
130	cancer	HULC
131	cancer	DLEU1
132	Endometrial stromal sarcoma	H19
133	breast cancer	MYCNOS
134	breast cancer	NDM29
135	prostate cancer	BOK-AS1
136	breast cancer	BC040587
137	prostate cancer	XIST
138	cancer	TUG1
139	breast cancer	DLEU1
140	cancer	LINC00162
141	breast cancer	IPW
142	cancer	BC040587
143	cancer	DNM3OS
144	breast cancer	SNHG11
145	cancer	DAPK1
146	cancer	MAP3K14
147	cancer	PPP3CB
148	cancer	RMST
149	breast cancer	PRINS
150	breast cancer	AIR
151	cancer	CHL1-AS2
152	cancer	CECR9
153	cancer	AK023948
154	cancer	PTCSC
155	prostate cancer	MALAT1
156	cancer	BPESC1
157	cancer	PISRT1
158	cancer	DLX6-AS1
159	cancer	DMPK
160	cancer	HYMAI
161	cancer	LDMAR
162	cancer	LINC00312
163	cancer	GDNFOS
164	breast cancer	RMST
165	oesophagus cancer	H19
166	breast cancer	TERC
167	prostate cancer	A130040M12Rik
168	prostate cancer	EPB41L4A-AS1
169	prostate cancer	RRP1B
170	prostate cancer	Yiya
171	cancer	BDNF-AS1
172	cancer	GNAS-AS1
173	Psoriasis vulgaris	H19
174	prostate cancer	ATXN8OS
175	cancer	AIR
176	pancreaticobiliary maljunction	H19
177	breast cancer	HLA-AS1
178	breast cancer	PDZRN3-AS1
179	prostate cancer	CASC2
180	prostate cancer	LSINCT5
181	cancer	HIF1A-AS1
182	prostate cancer	H19
183	prostate cancer	LINC00032
184	prostate cancer	MIR17HG
185	prostate cancer	BCAR4
186	prostate cancer	MIR31HG
187	prostate cancer	PINC
188	syndromic developmental defect	H19
189	familial and sporadic intracranial aneurysms	H19
190	frailty	H19
191	neural system tumors syndrome	H19
192	human spinocerebellar ataxia type 8	H19
193	spinocerebellar ataxia type 8	H19
194	cancer	SNHG11
195	breast cancer	BACE1-AS
196	breast cancer	SNHG3
197	breast cancer	SOX2-OT
198	breast cancer	ZFAT-AS1
199	liver injury	H19
200	hepatic colorectal metastasis	H19
201	prostate cancer	DNM3OS
202	prostate cancer	KCNQ1DN
203	prostate cancer	NAMA
204	breast cancer	HCP5
205	breast cancer	MESTIT1
206	breast cancer	IFNG-AS1
207	breast cancer	HAR1A
208	Split Hand/Split Foot malformation disorder	H19
209	photoperiod-sensitive male sterility	H19
210	transient neonatal diabetes mellitus	H19
211	myotonic dystrophy type 1	H19
212	breast cancer	Ube3a-as
213	breast cancer	MKRN3-AS1
214	breast cancer	NRON
215	breast cancer	HAR1B
216	breast cancer	ASFMR1
217	breast cancer	FMR4
218	prostate cancer	CHL1-AS2
219	prostate cancer	CECR9
220	prostate cancer	AK023948
221	prostate cancer	PTCSC
222	prostate cancer	BPESC1
223	prostate cancer	PISRT1
224	prostate cancer	DLX6-AS1
225	prostate cancer	DMPK
226	prostate cancer	HYMAI
227	prostate cancer	LDMAR
228	breast cancer	SNHG4
229	prostate cancer	LINC00312
230	cancer	IPW
231	breast cancer	PINK1-AS
232	prostate cancer	HOTAIR
233	breast cancer	SCAANT1
234	prostate cancer	WRAP53
235	cancer	TERC
236	prostate cancer	GNAS-AS1
237	prostate cancer	ZNFX1-AS1
238	prostate cancer	NEAT1
239	prostate cancer	DSCAM-AS1
240	prostate cancer	BCYRN1
241	prostate cancer	SNHG5
242	prostate cancer	MIR155HG
243	breast cancer	AK042766
244	cancer	PSORS1C3
245	depression	DAOA-AS1
246	prostate cancer	HTTAS
247	prostate cancer	WT1-AS
248	breast cancer	MIR100HG
249	syndromic developmental defect	CDKN2B-AS1
250	cancer	HCP5
251	breast cancer	DLG2AS
252	breast cancer	TRAF3IP2-AS1
253	prostate cancer	SRA1
254	prostate cancer	HIF1A-AS1
255	prostate cancer	LSAMP-AS3
256	prostate cancer	TUG1
257	cancer	HAR1A
258	prostate cancer	TCL6
259	cancer	HAR1B
260	prostate cancer	BX118339
261	chronic nonalcoholic liver disease	H19
262	chronic myeloproliferative disorders	CDKN2B-AS1
263	gestational choriocarcinoma	CDKN2B-AS1
264	growth restriction	CDKN2B-AS1
265	hematopoiesis	CDKN2B-AS1
266	Mullerian aplasia	CDKN2B-AS1
267	non-small cell lung cancer	MEG3
268	prostate cancer	SPRY4-IT1
269	cancer	PDZRN3-AS1
270	breast cancer	LINC00271
271	prostate cancer	7SK
272	hepatic colorectal metastasis	CDKN2B-AS1
273	prostate cancer	GDNFOS
274	prostate cancer	UCA1
275	cancer	HLA-AS1
276	myotonic dystrophy type 1	CDKN2B-AS1
277	Split Hand/Split Foot malformation disorder	CDKN2B-AS1
278	photoperiod-sensitive male sterility	CDKN2B-AS1
279	transient neonatal diabetes mellitus	CDKN2B-AS1
280	Psoriasis vulgaris	CDKN2B-AS1
281	prostate cancer	DAPK1
282	prostate cancer	MAP3K14
283	prostate cancer	PPP3CB
284	prostate cancer	BDNF-AS1
285	prostate cancer	KCNQ1OT1
286	hepatocellular carcinoma	PVT1
287	breast cancer	ATP6V1G2-DDX39B
288	lymphoma	MIR155HG
289	chronic myeloid leukemia	WT1-AS
290	breast cancer	DGCR5
291	prostate cancer	SNHG11
292	prostate cancer	LINC00162
293	non-small cell lung cancer	BCYRN1
294	cancer	PRINS
295	cancer	MESTIT1
296	breast cancer	MIAT
297	prostate cancer	DLEU2
298	breast cancer	C15orf2
299	prostate cancer	HULC
300	cancer	ZFAT-AS1
301	breast cancer	B1 SINE RNA
302	cancer	Ube3a-as
303	cancer	MKRN3-AS1
304	hepatocellular carcinoma	CECR3
305	cancer	BACE1-AS
306	cancer	SNHG3
307	cancer	SOX2-OT
308	cancer	SNHG4
309	cancer	NRON
310	cancer	ASFMR1
311	cancer	FMR4
312	cancer	DGCR5
313	liver injury	CDKN2B-AS1
314	human spinocerebellar ataxia type 8	CDKN2B-AS1
315	spinocerebellar ataxia type 8	CDKN2B-AS1
316	cancer	IFNG-AS1
317	lymphoma	DLEU1
318	prostate cancer	DLEU1
319	cancer	SCAANT1
320	prostate cancer	PDZRN3-AS1
321	cancer	PINK1-AS
322	breast cancer	7SL
323	prostate cancer	MYCNOS
324	prostate cancer	NDM29
325	hepatocellular carcinoma	BCYRN1
326	prostate cancer	IPW
327	Alzheimer disease	NEAT1
328	familial and sporadic intracranial aneurysms	MEG3
329	frailty	MEG3
330	neural system tumors syndrome	MEG3
331	pancreaticobiliary maljunction	CDKN2B-AS1
332	hepatocellular carcinoma	CDKN2B-AS1
333	cancer	AK042766
334	prostate cancer	CRNDE
335	endometrial cancer	H19
336	prostate cancer	HCP5
337	cancer	MIR100HG
338	prostate cancer	anti-NOS2A
339	cancer	MIAT
340	cancer	DLG2AS
341	cancer	TRAF3IP2-AS1
342	prostate cancer	BC040587
343	deleterious effects in the somatic thymus tissue	H19
344	infection of chicken embryo lethal orphan adenovirus	H19
345	brain ischemia	CDKN2B-AS1
346	prostate cancer	ESRG
347	hepatocellular carcinoma	KCNQ1DN
348	hepatocellular carcinoma	PCGEM1
349	hepatocellular carcinoma	ATXN8OS
350	chronic nonalcoholic liver disease	CDKN2B-AS1
351	ovarian cancer	MALAT1
352	prostate cancer	ZFAT-AS1
353	prostate cancer	RMST
354	murine plasmacytomas	H19
355	renal disease	H19
356	murine plasmacytomas	CDKN2B-AS1
357	renal disease	CDKN2B-AS1
358	Alzheimer disease	TUG1
359	Alzheimer disease	HTTAS
360	cancer	LINC00271
361	Alzheimer disease	CECR3
362	leukemia	H19
363	cancer	ATP6V1G2-DDX39B
364	lymphoma	A130040M12Rik
365	lymphoma	EPB41L4A-AS1
366	lymphoma	RRP1B
367	lymphoma	Yiya
368	embryonal carcinoma	H19
369	prostate cancer	AIR
370	hepatocellular carcinoma	CASC2
371	Prader-Willi syndrome	NRON
372	prostate cancer	MIAT
373	prostate cancer	IFNG-AS1
374	chronic myeloid leukemia	H19
375	velocardiofacial syndrome	H19
376	pituitary adenomas	H19
377	chronic myeloproliferative disorders	MEG3
378	gestational choriocarcinoma	MEG3
379	growth restriction	MEG3
380	hematopoiesis	MEG3
381	Mullerian aplasia	MEG3
382	lymphoma	MALAT1
383	Down's syndrome	H19
384	Alzheimer disease	NAMA
385	hepatocellular carcinoma	TDRG1
386	hepatocellular carcinoma	LINC00032
387	oesophagus cancer	CDKN2B-AS1
388	hepatocellular carcinoma	UCA1
389	colorectal neoplasia	H19
390	prostate cancer	TERC
391	prostate cancer	BACE1-AS
392	prostate cancer	SNHG3
393	prostate cancer	SOX2-OT
394	prostate cancer	SNHG4
395	colorectal cancer	H19
396	cancer	C15orf2
397	hepatocellular carcinoma	LSAMP-AS3
398	hepatocellular carcinoma	GAS5
399	Alzheimer disease	HAR1A
400	prostate cancer	PRINS
401	hepatocellular carcinoma	A130040M12Rik
402	hepatocellular carcinoma	EPB41L4A-AS1
403	hepatocellular carcinoma	RRP1B
404	hepatocellular carcinoma	Yiya
405	Alzheimer disease	HAR1B
406	prostate cancer	MESTIT1
407	cancer	B1 SINE RNA
408	prostate cancer	Ube3a-as
409	lymphoma	CECR3
410	prostate cancer	PINK1-AS
411	DiGeorge syndrome	NRON
412	prostate cancer	MKRN3-AS1
413	prostate cancer	SCAANT1
414	prostate cancer	NRON
415	hepatocellular carcinoma	MIR17HG
416	melanoma	MALAT1
417	hepatocellular carcinoma	ZNFX1-AS1
418	prostate cancer	ASFMR1
419	prostate cancer	FMR4
420	ovarian cancer	XIST
421	prostate cancer	PSORS1C3
422	lymphoma	LINC00032
423	hepatocellular carcinoma	XIST
424	deleterious effects in the somatic thymus tissue	CDKN2B-AS1
425	infection of chicken embryo lethal orphan adenovirus	CDKN2B-AS1
426	prostate cancer	LINC00271
427	affective disorders	DAOA-AS1
428	prostate cancer	HAR1A
429	lymphoma	CDKN2B-AS1
430	hepatocellular carcinoma	CRNDE
431	prostate cancer	AK042766
432	panic disorder	DISC2
433	prostate cancer	MIR100HG
434	prostate cancer	HAR1B
435	prostate cancer	DLG2AS
436	prostate cancer	TRAF3IP2-AS1
437	Prader-Willi syndrome	DGCR5
438	squamous carcinoma	H19
439	chronic myeloproliferative disorders	MALAT1
440	gestational choriocarcinoma	MALAT1
441	growth restriction	MALAT1
442	hematopoiesis	MALAT1
443	Mullerian aplasia	MALAT1
444	tongue cancer	H19
445	Prader-Willi syndrome	Ube3a-as
446	hepatocellular carcinoma	NAMA
447	ovarian cancer	CDKN2B-AS1
448	hepatocellular carcinoma	BOK-AS1
449	ovarian cancer	TDRG1
450	parotid cancer	H19
451	type 1 diabetes	CDKN2B-AS1
452	coronary artery disease	H19
453	endometrial cancer	BCYRN1
454	prostate cancer	HLA-AS1
455	Alzheimer disease	ATXN8OS
456	ductal carcinoma	H19
457	hepatocellular carcinoma	7SK
458	lung cancer	CDKN2B-AS1
459	lymphoma	MEG3
460	hepatocellular carcinoma	NEAT1
461	hepatocellular carcinoma	WRAP53
462	Alzheimer disease	PINK1-AS
463	hepatocellular carcinoma	HTTAS
464	cancer	7SL
465	lymphoma	WRAP53
466	Huntington's disease	CECR3
467	Huntington's disease	NEAT1
468	lymphoma	H19
469	ovarian cancer	BOK-AS1
470	chronic myeloid leukemia	CDKN2B-AS1
471	Alzheimer disease	AK023948
472	Alzheimer disease	PTCSC
473	Alzheimer disease	CECR9
474	hepatocellular carcinoma	BX118339
475	Alzheimer disease	BPESC1
476	Alzheimer disease	PISRT1
477	Alzheimer disease	CHL1-AS2
478	Alzheimer disease	LDMAR
479	Alzheimer disease	DMPK
480	Alzheimer disease	HYMAI
481	Alzheimer disease	DLX6-AS1
482	lymphoma	PCGEM1
483	colorectal cancer	MEG3
484	Alzheimer disease	LINC00312
485	Alzheimer disease	BX118339
486	hepatocellular carcinoma	DLEU2
487	melanoma	PVT1
488	pituitary adenomas	CDKN2B-AS1
489	peripheral artery disease	H19
490	lymphoma	ATXN8OS
491	hepatocellular carcinoma	KCNQ1OT1
492	lung cancer	HOTAIR
493	heroin addiction	H19
494	Huntington's disease	SCAANT1
495	ovarian cancer	HOTAIR
496	gastrointestinal stromal tumor	H19
497	gastrointestinal stromal tumors	H19
498	melanoma	MEG3
499	Huntington's disease	GDNFOS
500	lung cancer	PVT1
501	DiGeorge syndrome	H19
502	glioma	H19
503	schizoaffective disorder	DAOA-AS1
504	Huntington's disease	PINK1-AS
505	ovarian cancer	MEG3
506	Huntington's disease	ATXN8OS
507	hepatocellular carcinoma	LINC00162
508	lymphoma	HOTAIR
509	ovarian cancer	CECR3
510	ovarian cancer	CASC2
511	kidney cancer	H19
512	renal cancer	H19
513	lymphocytic leukemia	CDKN2B-AS1
514	ovarian cancer	GAS5
515	Alzheimer disease	H19
516	breast cancer	DAOA-AS1
517	hepatocellular carcinoma	DAPK1
518	hepatocellular carcinoma	MAP3K14
519	hepatocellular carcinoma	PPP3CB
520	bladder cancer	MALAT1
521	hepatocellular carcinoma	LSINCT5
522	lymphoma	LSAMP-AS3
523	lymphocytic leukemia	PVT1
524	Alzheimer disease	PCGEM1
525	coronary disease	MIAT
526	coronary heart disease	MIAT
527	lymphoma	SPRY4-IT1
528	heroin addiction	CDKN2B-AS1
529	prostate cancer	B1 SINE RNA
530	hepatocellular carcinoma	BCAR4
531	hepatocellular carcinoma	MIR31HG
532	hepatocellular carcinoma	PINC
533	colon cancer	MALAT1
534	melanoma	BCYRN1
535	Alzheimer disease	TDRG1
536	prostate cancer	DGCR5
537	Klinefelter's syndrome	H19
538	Alzheimer disease	LINC00032
539	hepatocellular carcinoma	WT1-AS
540	gastric cancer	H19
541	Alzheimer disease	CASC2
542	ovarian cancer	PCGEM1
543	Huntington's disease	BACE1-AS
544	Huntington's disease	SNHG3
545	Huntington's disease	SOX2-OT
546	lymphoma	IGF2-AS
547	lymphoma	CASC2
548	prostate cancer	C15orf2
549	prostate cancer	ATP6V1G2-DDX39B
550	lymphoma	BCAR4
551	lymphoma	MIR31HG
552	lymphoma	PINC
553	hepatocellular carcinoma	TUG1
554	Alzheimer disease	LINC00162
555	melanoma	CECR3
556	hepatocellular carcinoma	MIR155HG
557	Wilms' tumor	MALAT1
558	Huntington's disease	NAMA
559	familial and sporadic intracranial aneurysms	MIAT
560	frailty	MIAT
561	neural system tumors syndrome	MIAT
562	hepatocellular carcinoma	DSCAM-AS1
563	lymphoma	ZNFX1-AS1
564	lymphoma	TDRG1
565	Alzheimer disease	SCAANT1
566	lymphoma	7SK
567	Huntington's disease	LDMAR
568	Huntington's disease	DMPK
569	Huntington's disease	HYMAI
570	Huntington's disease	DLX6-AS1
571	Huntington's disease	CECR9
572	lymphoma	NAMA
573	Huntington's disease	BPESC1
574	Huntington's disease	PISRT1
575	Huntington's disease	AK023948
576	Huntington's disease	PTCSC
577	Huntington's disease	CHL1-AS2
578	lymphocytic leukemia	DLEU1
579	hepatocellular carcinoma	BDNF-AS1
580	Huntington's disease	LINC00312
581	lymphocytic leukemia	H19
582	hepatocellular carcinoma	GDNFOS
583	lymphoma	LSINCT5
584	Huntington's disease	BX118339
585	Alzheimer disease	LSAMP-AS3
586	lymphoma	KCNQ1DN
587	Alzheimer disease	BOK-AS1
588	Endometrial stromal sarcoma	MEG3
589	Alzheimer disease	IFNG-AS1
590	lymphoma	WT1-AS
591	lymphocytic leukemia	MIR155HG
592	ovarian cancer	BCAR4
593	ovarian cancer	MIR31HG
594	ovarian cancer	PINC
595	Wilms' tumor	MEG3
596	lung cancer	ATXN8OS
597	Burkitt's lymphomas	H19
598	Schizophrenia	BPESC1
599	Schizophrenia	PISRT1
600	Schizophrenia	LDMAR
601	Schizophrenia	HYMAI
602	Schizophrenia	DMPK
603	Schizophrenia	DLX6-AS1
604	Schizophrenia	AK023948
605	Schizophrenia	PTCSC
606	Schizophrenia	CECR9
607	Schizophrenia	CHL1-AS2
608	breast cancer	B2 SINE RNA
609	Schizophrenia	LINC00312
610	neuroblastoma	H19
611	melanoma	PCGEM1
612	lymphoma	C1QTNF9B-AS1
613	lymphoma	CBR3-AS1
614	lymphoma	PCA3
615	lymphoma	PCAT1
616	ovarian cancer	ATXN8OS
617	hepatocellular carcinoma	C1QTNF9B-AS1
618	hepatocellular carcinoma	CBR3-AS1
619	hepatocellular carcinoma	PCA3
620	hepatocellular carcinoma	PCAT1
621	neuroblastoma	CECR3
622	autoimmune disease	H19
623	Schizophrenia	NAMA
624	Alzheimer disease	KCNQ1DN
625	myeloma	H19
626	lymphoma	NEAT1
627	testicular cancer	H19
628	Endometrial stromal sarcoma	BCYRN1
629	frontotemporal lobar degeneration	H19
630	cardiomyopathy	CDKN2B-AS1
631	chronic lymphocytic leukemia	SNHG5
632	Alzheimer disease	BCAR4
633	Alzheimer disease	MIR31HG
634	Alzheimer disease	PINC
635	hepatocellular carcinoma	TCL6
636	Schizophrenia	CECR3
637	hepatocellular carcinoma	SRA1
638	colon cancer	CDKN2B-AS1
639	lymphoma	HTTAS
640	Huntington's disease	LINC00162
641	meningioma	MALAT1
642	Alzheimer disease	BDNF-AS1
643	Schizophrenia	PDZRN3-AS1
644	lymphoma	BOK-AS1
645	pancreatic cancer	H19
646	chronic lymphocytic leukemia	TCL6
647	ovarian cancer	DSCAM-AS1
648	lymphoma	TUG1
649	lymphoma	DSCAM-AS1
650	autistic spectrum disorder	DAOA-AS1
651	melanoma	ATXN8OS
652	Alzheimer disease	B1 SINE RNA
653	West Syndrome	H19
654	alcoholic liver disease	H19
655	pseudohypoparathyroidism type Ib	H19
656	Alzheimer disease	A130040M12Rik
657	Alzheimer disease	EPB41L4A-AS1
658	Alzheimer disease	RRP1B
659	Alzheimer disease	Yiya
660	Huntington's disease	ASFMR1
661	Huntington's disease	FMR4
662	Alzheimer disease	IPW
663	intracranial germinoma	H19
664	hepatocellular carcinoma	GNAS-AS1
665	ovarian cancer	KCNQ1DN
666	type 2 diabetes	MEG3
667	endometriosis	H19
668	Neurofibromatosis type 1	H19
669	lymphoma	XIST
670	basal cell carcinoma	H19
671	Huntington's disease	KCNQ1DN
672	acute lymphoblastic leukemia	H19
673	Alzheimer disease	ESRG
674	narcolepsy	H19
675	lymphoma	CECR9
676	lymphoma	CHL1-AS2
677	lymphoma	LDMAR
678	lymphoma	DMPK
679	lymphoma	DLX6-AS1
680	lymphoma	HYMAI
681	lymphoma	AK023948
682	lymphoma	PTCSC
683	lymphoma	BPESC1
684	lymphoma	PISRT1
685	lymphoma	LINC00312
686	neuroblastoma	ATXN8OS
687	Alzheimer disease	DNM3OS
688	melanoma	HOTAIR
689	Huntington's disease	Ube3a-as
690	Down's syndrome	C15orf2
691	Huntington's disease	LSAMP-AS3
692	Alzheimer disease	CRNDE
693	ovarian cancer	LINC00032
694	diabetic nephropathy	CDKN2B-AS1
695	Huntington's disease	CASC2
696	testicular cancer	LSINCT5
697	lymphoma	BX118339
698	lymphoma	ESRG
699	meningioma	CDKN2B-AS1
700	oesophagus cancer	MALAT1
701	Alzheimer disease	LSINCT5
702	syndromic developmental defect	PVT1
703	intracranial aneurysm	H19
704	ovarian cancer	ZNFX1-AS1
705	lung cancer	CECR3
706	lymphoma	MYCNOS
707	lymphoma	NDM29
708	stroke	H19
709	coronary disease	H19
710	coronary heart disease	H19
711	Alzheimer disease	Ube3a-as
712	melanoma	MIR17HG
713	Angelman syndrome	MKRN3-AS1
714	Hodgkin's lymphoma	H19
715	ovarian cancer	NAMA
716	gastric cancer	HOTAIR
717	Alzheimer disease	MALAT1
718	lymphoma	BC040587
719	cancer	DAOA-AS1
720	Wilms' tumor	HIF1A-AS1
721	Alzheimer disease	ASFMR1
722	Alzheimer disease	FMR4
723	aortic aneurysm	H19
724	lymphoma	DAPK1
725	lymphoma	MAP3K14
726	lymphoma	PPP3CB
727	rhabdomyosarcoma	H19
728	Angelman syndrome	IPW
729	prostate cancer	7SL
730	lymphoma	RMST
731	lymphoma	SRA1
732	lung cancer	KCNQ1DN
733	Hodgkin's lymphoma	CDKN2B-AS1
734	Huntington's disease	LINC00032
735	diabetes	H19
736	hepatocellular carcinoma	anti-NOS2A
737	lymphoma	GNAS-AS1
738	lymphoma	BCYRN1
739	melanoma	DLEU2
740	cardiac hypertrophy	CDKN2B-AS1
741	lymphoma	anti-NOS2A
742	Alzheimer disease	MEG3
743	cardiac hypertrophy	H19
744	abdominal aortic aneurysm	H19
745	familial and sporadic intracranial aneurysms	LINC00312
746	frailty	LINC00312
747	neural system tumors syndrome	LINC00312
748	hepatocellular carcinoma	SNHG11
749	lymphoma	BDNF-AS1
750	ovarian cancer	SRA1
751	hepatocellular carcinoma	SNHG5
752	ovarian cancer	UCA1
753	Alzheimer disease	C1QTNF9B-AS1
754	Alzheimer disease	CBR3-AS1
755	Alzheimer disease	PCA3
756	Alzheimer disease	PCAT1
757	testicular cancer	DNM3OS
758	hepatocellular carcinoma	PSORS1C3
759	Huntington's disease	BDNF-AS1
760	Alzheimer disease	MIR155HG
761	lymphoma	DNM3OS
762	bladder cancer	CDKN2B-AS1
763	Huntington's disease	TDRG1
764	hepatocellular carcinoma	DNM3OS
765	aging	H19
766	ovarian cancer	NEAT1
767	neuroblastoma	LINC00032
768	Alzheimer disease	AK042766
769	Wilms' tumor	PCGEM1
770	periodontitis	H19
771	glaucoma	H19
772	cardiovascular disease	H19
773	Alzheimer disease	SRA1
774	Alzheimer disease	GNAS-AS1
775	nonfunctioning pituitary adenomas	MIAT
776	chronic myeloid leukemia	SNHG4
777	glioblastoma	MEG3
778	nonfunctioning pituitary adenomas	PVT1
779	Alzheimer disease	SPRY4-IT1
780	Wilms' tumor	HOTAIR
781	Wilms' tumor	CECR3
782	ovarian cancer	HTTAS
783	melanoma	NAMA
784	type 1 diabetes	MALAT1
785	lymphoma	GDNFOS
786	hepatocellular carcinoma	MYCNOS
787	hepatocellular carcinoma	NDM29
788	melanoma	NEAT1
789	Huntington's disease	PCGEM1
790	Alzheimer disease	PSORS1C3
791	myeloma	CDKN2B-AS1
792	Alzheimer disease	PVT1
793	type 2 diabetes	IGF2-AS
794	Wilms' tumor	UCA1
795	melanoma	A130040M12Rik
796	melanoma	EPB41L4A-AS1
797	melanoma	RRP1B
798	melanoma	Yiya
799	Alzheimer disease	XIST
800	Burkitt's lymphomas	CDKN2B-AS1
801	Alzheimer disease	PDZRN3-AS1
802	melanoma	HTTAS
803	Alzheimer disease	SNHG5
804	ovarian cancer	TUG1
805	lung cancer	UCA1
806	lung cancer	CASC2
807	pancreatic cancer	CDKN2B-AS1
808	Alzheimer disease	DAPK1
809	Alzheimer disease	MAP3K14
810	Alzheimer disease	PPP3CB
811	melanoma	TCL6
812	hepatocellular carcinoma	ESRG
813	lymphoma	LINC00162
814	chronic lymphocytic leukemia	MIR17HG
815	Alzheimer disease	NRON
816	melanoma	XIST
817	lung cancer	GAS5
818	ovarian cancer	IGF2-AS
819	bladder cancer	BCYRN1
820	Huntington's disease	NRON
821	hepatocellular carcinoma	SPRY4-IT1
822	cardiovascular disease	LINC00312
823	glaucoma	LINC00312
824	periodontitis	LINC00312
825	Alzheimer disease	ZNFX1-AS1
826	cardiomyopathy	H19
827	Pancreatic ductal adenocarcinoma	ZNFX1-AS1
828	diabetes	LINC00312
829	endometriosis	LINC00312
830	chronic myeloproliferative disorders	anti-NOS2A
831	gestational choriocarcinoma	anti-NOS2A
832	growth restriction	anti-NOS2A
833	hematopoiesis	anti-NOS2A
834	Mullerian aplasia	anti-NOS2A
835	osteosarcoma	H19
836	Wilms' tumor	BCYRN1
837	Alzheimer disease	MKRN3-AS1
838	diabetic nephropathy	H19
839	cleft lip	CDKN2B-AS1
840	squamous carcinoma	CDKN2B-AS1
841	Neurofibromatosis type 1	LINC00312
842	basal cell carcinoma	LINC00312
843	Alzheimer disease	DSCAM-AS1
844	velocardiofacial syndrome	C15orf2
845	ovarian cancer	MIR17HG
846	testicular cancer	PCGEM1
847	melanoma	CASC2
848	hepatocellular carcinoma	BC040587
849	ovarian cancer	BX118339
850	osteosarcoma	CECR3
851	acute lymphoblastic leukemia	LINC00312
852	Alzheimer disease	MYCNOS
853	Alzheimer disease	NDM29
854	melanoma	SNHG5
855	Alzheimer disease	DLEU1
856	ovarian cancer	A130040M12Rik
857	ovarian cancer	EPB41L4A-AS1
858	ovarian cancer	RRP1B
859	ovarian cancer	Yiya
860	Angelman syndrome	DGCR5
861	Huntington's disease	IFNG-AS1
862	melanoma	IGF2-AS
863	Alzheimer disease	SNHG11
864	abdominal aortic aneurysm	LINC00312
865	Huntington's disease	MKRN3-AS1
866	Alzheimer disease	GAS5
867	Alzheimer disease	BC040587
868	infertility	CDKN2B-AS1
869	aortic aneurysm	LINC00312
870	Huntington's disease	DGCR5
871	lung cancer	LINC00032
872	pancreaticobiliary maljunction	MEG3
873	Alzheimer disease	WRAP53
874	intracranial aneurysm	LINC00312
875	peripheral artery disease	LINC00312
876	ovarian cancer	LINC00162
877	stroke	LINC00312
878	ovarian cancer	LSAMP-AS3
879	hepatocellular carcinoma	HIF1A-AS1
880	neuroblastoma	LSAMP-AS3
881	neuroblastoma	HOTAIR
882	lung cancer	XIST
883	lymphoma	HULC
884	coronary artery disease	LINC00312
885	Alzheimer disease	RMST
886	pre-eclampsia	CDKN2B-AS1
887	gastrointestinal stromal tumor	MALAT1
888	gastrointestinal stromal tumors	MALAT1
889	osteosarcoma	HOTAIR
890	medulloblastomas	CDKN2B-AS1
891	coronary disease	LINC00312
892	coronary heart disease	LINC00312
893	Alzheimer disease	HLA-AS1
894	Spinocerebellar ataxia type 7	H19
895	myeloma	PVT1
896	melanoma	BOK-AS1
897	ductal carcinoma	CDKN2B-AS1
898	germ cell tumor	CDKN2B-AS1
899	lymphoma	CRNDE
900	neuroblastoma	NAMA
901	Alzheimer disease	UCA1
902	Alzheimer disease	TERC
903	testicular cancer	BCYRN1
904	liver injury	PVT1
905	autoimmune disease	CDKN2B-AS1
906	Alzheimer disease	PRINS
907	cleft lip	H19
908	Angelman syndrome	H19
909	hepatocellular carcinoma	IPW
910	human spinocerebellar ataxia type 8	PVT1
911	spinocerebellar ataxia type 8	PVT1
912	Wilms' tumor	PVT1
913	lymphoma	UCA1
914	melanoma	TUG1
915	Huntington's disease	IPW
916	melanoma	BX118339
917	Alzheimer disease	HCP5
918	pheochromocytoma	CDKN2B-AS1
919	Prader-Willi syndrome	BDNF-AS1
920	osteosarcoma	ATXN8OS
921	Huntington's disease	C15orf2
922	trophoblastic tumor	CDKN2B-AS1
923	ovarian cancer	PSORS1C3
924	hepatocellular carcinoma	CECR9
925	lung cancer	PCGEM1
926	Prader-Willi syndrome	ASFMR1
927	Prader-Willi syndrome	FMR4
928	hepatocellular carcinoma	AK023948
929	hepatocellular carcinoma	PTCSC
930	hepatocellular carcinoma	CHL1-AS2
931	cancer	B2 SINE RNA
932	Huntington's disease	AK042766
933	melanoma	TDRG1
934	nasopharyngeal carcinoma	H19
935	cervical cancer	MEG3
936	hepatocellular carcinoma	BPESC1
937	hepatocellular carcinoma	PISRT1
938	Alzheimer disease	MESTIT1
939	Prader-Willi syndrome	SNHG11
940	hepatocellular carcinoma	DLX6-AS1
941	hepatocellular carcinoma	DMPK
942	hepatocellular carcinoma	HYMAI
943	hepatocellular carcinoma	LDMAR
944	neuroblastoma	A130040M12Rik
945	neuroblastoma	EPB41L4A-AS1
946	neuroblastoma	RRP1B
947	neuroblastoma	Yiya
948	Alzheimer disease	ZFAT-AS1
949	hepatocellular carcinoma	LINC00312
950	ovarian cancer	HLA-AS1
951	melanoma	KCNQ1DN
952	Marek's disease	CDKN2B-AS1
953	Wilms' tumor	NAMA
954	melanoma	LSAMP-AS3
955	acute myeloid leukemia	H19
956	HCV	H19
957	autoimmune thyroid disease	H19
958	adrenocortical carcinomas	CDKN2B-AS1
959	Huntington's disease	BOK-AS1
960	testicular cancer	C1QTNF9B-AS1
961	testicular cancer	CBR3-AS1
962	testicular cancer	PCA3
963	testicular cancer	PCAT1
964	Alzheimer disease	KCNQ1OT1
965	Parkinson's disease	H19
966	lymphoma	ZFAT-AS1
967	papillary thyroid carcinoma	LINC00162
968	Alzheimer disease	MIR100HG
969	lung cancer	NEAT1
970	melanoma	BCAR4
971	melanoma	MIR31HG
972	melanoma	PINC
973	Angelman syndrome	NRON
974	neuroblastoma	CDKN2B-AS1
975	Restless legs syndrome	H19
976	Wilms' tumor	ATXN8OS
977	Wilms' tumor	TDRG1
978	gestational trophoblastic diseases	CDKN2B-AS1
979	Huntington's disease	B2 SINE RNA
980	lymphoma	KCNQ1OT1
981	Alzheimer disease	SNHG4
982	lung cancer	LSAMP-AS3
983	neuroblastoma	CASC2
984	myopia	H19
985	Alzheimer disease	DLG2AS
986	Alzheimer disease	TRAF3IP2-AS1
987	pain	H19
988	papillary thyroid carcinoma	TDRG1
989	Congenital hyperinsulinism	CDKN2B-AS1
990	ovarian cancer	GDNFOS
991	prostate cancer	DAOA-AS1
992	neuroblastoma	PVT1
993	biparental complete hydatidiform moles	CDKN2B-AS1
994	melanoma	WRAP53
995	Wilms' tumor	BOK-AS1
996	liver cancer	CDKN2B-AS1
997	murine plasmacytomas	MEG3
998	renal disease	MEG3
999	papillary thyroid carcinoma	CECR3
1000	melanoma	ZNFX1-AS1
1001	obesity	CECR3
1002	testicular cancer	MEG3
1003	neural tube defects	CDKN2B-AS1
1004	testicular cancer	CECR3
1005	hyperhomocysteinemia	CDKN2B-AS1
1006	lung cancer	HTTAS
1007	papillary thyroid carcinoma	CASC2
1008	lymphoma	IPW
1009	Wiedemann-Beckwith syndrome	CDKN2B-AS1
1010	obesity	MALAT1
1011	papillary thyroid carcinoma	LSAMP-AS3
1012	ovarian cancer	WRAP53
1013	lymphoma	HLA-AS1
1014	neuroblastoma	KCNQ1DN
1015	leukemia	CDKN2B-AS1
1016	Wilms' tumor	CASC2
1017	Wilms' tumor	CDKN2B-AS1
1018	melasma	CDKN2B-AS1
1019	myeloproliferative polycythaemia vera	CDKN2B-AS1
1020	Alzheimer disease	C15orf2
1021	papillary thyroid carcinoma	BX118339
1022	ovarian cancer	CRNDE
1023	Huntington's disease	TERC
1024	human spinocerebellar ataxia type 8	MEG3
1025	spinocerebellar ataxia type 8	MEG3
1026	melanoma	LSINCT5
1027	Alzheimer disease	DLEU2
1028	Schizophrenia	ATXN8OS
1029	lymphoma	SNHG11
1030	Huntington's disease	MIR155HG
1031	papillary thyroid carcinoma	CRNDE
1032	Alzheimer disease	DGCR5
1033	lung cancer	TDRG1
1034	Alzheimer disease	anti-NOS2A
1035	dilated cardiomyopathy	H19
1036	Huntington's disease	MALAT1
1037	Alzheimer disease	HOTAIR
1038	melanoma	GDNFOS
1039	acute myeloid leukemia	CDKN2B-AS1
1040	hepatic colorectal metastasis	PVT1
1041	frontotemporal lobar degeneration	CDKN2B-AS1
1042	Huntington's disease	MESTIT1
1043	papillary thyroid carcinoma	NEAT1
1044	Restless legs syndrome	B2 SINE RNA
1045	papillary thyroid carcinoma	GDNFOS
1046	melanoma	7SK
1047	panic disorder	H19
1048	papillary thyroid carcinoma	MIR100HG
1049	neuroblastoma	TDRG1
1050	Wilms' tumor	LINC00032
1051	papillary thyroid carcinoma	DMPK
1052	papillary thyroid carcinoma	DLX6-AS1
1053	papillary thyroid carcinoma	HYMAI
1054	papillary thyroid carcinoma	LDMAR
1055	papillary thyroid carcinoma	LINC00032
1056	syndromic developmental defect	MEG3
1057	melanoma	anti-NOS2A
1058	papillary thyroid carcinoma	ZFAT-AS1
1059	papillary thyroid carcinoma	AK042766
1060	papillary thyroid carcinoma	CHL1-AS2
1061	Huntington's disease	HLA-AS1
1062	papillary thyroid carcinoma	BPESC1
1063	papillary thyroid carcinoma	PISRT1
1064	papillary thyroid carcinoma	CECR9
1065	melanoma	CRNDE
1066	papillary thyroid carcinoma	HTTAS
1067	papillary thyroid carcinoma	PINK1-AS
1068	narcolepsy	B2 SINE RNA
1069	melanoma	MIR155HG
1070	papillary thyroid carcinoma	SCAANT1
1071	Psoriasis vulgaris	PVT1
1072	lung cancer	BX118339
1073	melanoma	HLA-AS1
1074	melanoma	SRA1
1075	drug abuse	CDKN2B-AS1
1076	papillary thyroid carcinoma	SNHG4
1077	cervical cancer	CDKN2B-AS1
1078	papillary thyroid carcinoma	LINC00312
1079	testicular cancer	PVT1
1080	papillary thyroid carcinoma	RMST
1081	papillary thyroid carcinoma	NRON
1082	lymphoma	HIF1A-AS1
1083	hepatocellular carcinoma	DLEU1
1084	neuroblastoma	PCGEM1
1085	papillary thyroid carcinoma	ASFMR1
1086	papillary thyroid carcinoma	FMR4
1087	chronic myeloproliferative disorders	KCNQ1OT1
1088	gestational choriocarcinoma	KCNQ1OT1
1089	growth restriction	KCNQ1OT1
1090	hematopoiesis	KCNQ1OT1
1091	Mullerian aplasia	KCNQ1OT1
1092	intracranial germinoma	CDKN2B-AS1
1093	ovarian cancer	7SK
1094	melanoma	UCA1
1095	papillary thyroid carcinoma	TERC
1096	papillary thyroid carcinoma	IFNG-AS1
1097	papillary thyroid carcinoma	Ube3a-as
1098	Prader-Willi syndrome	MESTIT1
1099	papillary thyroid carcinoma	DLG2AS
1100	papillary thyroid carcinoma	TRAF3IP2-AS1
1101	neuroblastoma	MIR155HG
1102	neuroblastoma	NEAT1
1103	gastric cancer	CDKN2B-AS1
1104	papillary thyroid carcinoma	PRINS
1105	papillary thyroid carcinoma	PDZRN3-AS1
1106	papillary thyroid carcinoma	TUG1
1107	Pancreatic ductal adenocarcinoma	LDMAR
1108	Pancreatic ductal adenocarcinoma	DMPK
1109	Pancreatic ductal adenocarcinoma	DLX6-AS1
1110	Pancreatic ductal adenocarcinoma	HYMAI
1111	Pancreatic ductal adenocarcinoma	HULC
1112	papillary thyroid carcinoma	MESTIT1
1113	papillary thyroid carcinoma	MKRN3-AS1
1114	papillary thyroid carcinoma	HCP5
1115	papillary thyroid carcinoma	BACE1-AS
1116	papillary thyroid carcinoma	SNHG3
1117	papillary thyroid carcinoma	SOX2-OT
1118	Pancreatic ductal adenocarcinoma	BPESC1
1119	Pancreatic ductal adenocarcinoma	PISRT1
1120	Pancreatic ductal adenocarcinoma	CHL1-AS2
1121	cat eye syndrome	H19
1122	Pancreatic ductal adenocarcinoma	CECR9
1123	oesophagus cancer	PVT1
1124	hepatocellular carcinoma	RMST
1125	endometrial cancer	MALAT1
1126	papillary thyroid carcinoma	BC040587
1127	melanoma	C1QTNF9B-AS1
1128	melanoma	CBR3-AS1
1129	melanoma	PCA3
1130	melanoma	PCAT1
1131	cervix cancer	CASC2
1132	lung cancer	DLEU2
1133	neuroblastoma	MIR17HG
1134	Pancreatic ductal adenocarcinoma	AK023948
1135	Pancreatic ductal adenocarcinoma	PTCSC
1136	papillary thyroid carcinoma	MYCNOS
1137	papillary thyroid carcinoma	NDM29
1138	neuroblastoma	HTTAS
1139	papillary thyroid carcinoma	DLEU1
1140	papillary thyroid carcinoma	DAPK1
1141	papillary thyroid carcinoma	MAP3K14
1142	papillary thyroid carcinoma	PPP3CB
1143	chronic lymphocytic leukemia	CECR3
1144	Alzheimer disease	TCL6
1145	Pancreatic ductal adenocarcinoma	LINC00312
1146	melanoma	PSORS1C3
1147	ovarian cancer	C1QTNF9B-AS1
1148	ovarian cancer	CBR3-AS1
1149	ovarian cancer	PCA3
1150	ovarian cancer	PCAT1
1151	papillary thyroid carcinoma	SPRY4-IT1
1152	Alzheimer disease	WT1-AS
1153	Alzheimer disease	MIR17HG
1154	Pancreatic ductal adenocarcinoma	NAMA
1155	colon cancer	HOTAIR
1156	melanoma	LINC00162
1157	neuroblastoma	KCNQ1OT1
1158	papillary thyroid carcinoma	BDNF-AS1
1159	papillary thyroid carcinoma	DNM3OS
1160	lymphoma	PDZRN3-AS1
1161	Pancreatic ductal adenocarcinoma	CECR3
1162	papillary thyroid carcinoma	HAR1A
1163	papillary thyroid carcinoma	SNHG5
1164	Wilms' tumor	GAS5
1165	papillary thyroid carcinoma	C1QTNF9B-AS1
1166	papillary thyroid carcinoma	CBR3-AS1
1167	papillary thyroid carcinoma	PCA3
1168	papillary thyroid carcinoma	PCAT1
1169	obesity	ATXN8OS
1170	photoperiod-sensitive male sterility	PVT1
1171	myotonic dystrophy type 1	PVT1
1172	Split Hand/Split Foot malformation disorder	PVT1
1173	transient neonatal diabetes mellitus	PVT1
1174	melanoma	DSCAM-AS1
1175	colorectal cancer	ATXN8OS
1176	osteosarcoma	NAMA
1177	melanoma	ESRG
1178	hepatocellular carcinoma	HAR1B
1179	papillary thyroid carcinoma	BCAR4
1180	papillary thyroid carcinoma	MIR31HG
1181	papillary thyroid carcinoma	PINC
1182	papillary thyroid carcinoma	A130040M12Rik
1183	papillary thyroid carcinoma	EPB41L4A-AS1
1184	papillary thyroid carcinoma	RRP1B
1185	papillary thyroid carcinoma	Yiya
1186	neuroblastoma	BX118339
1187	papillary thyroid carcinoma	HAR1B
1188	glioma	PVT1
1189	papillary thyroid carcinoma	IPW
1190	testicular cancer	ATXN8OS
1191	osteosarcoma	MEG3
1192	hepatocellular carcinoma	HAR1A
1193	drug abuse	MEG3
1194	Huntington's disease	BCYRN1
1195	Huntington's disease	GNAS-AS1
1196	papillary thyroid carcinoma	BOK-AS1
1197	lung cancer	LINC00162
1198	AIDS	CECR3
1199	testicular cancer	CASC2
1200	Huntington's disease	B1 SINE RNA
1201	tongue cancer	CDKN2B-AS1
1202	lymphoma	IFNG-AS1
1203	type 2 diabetes	H19
1204	Leishmania	H19
1205	Wilms' tumor	LSAMP-AS3
1206	papillary thyroid carcinoma	GNAS-AS1
1207	embryonal carcinoma	CDKN2B-AS1
1208	cervix cancer	CDKN2B-AS1
1209	colorectal cancer	PVT1
1210	colorectal cancer	BCYRN1
1211	ovarian cancer	DLEU2
1212	lymphoma	HCP5
1213	papillary thyroid carcinoma	MIR155HG
1214	parotid cancer	CDKN2B-AS1
1215	fragile X syndrome	NRON
1216	atherosclerosis	MEG3
1217	colorectal cancer	CECR3
1218	type 1 diabetes	H19
1219	Alzheimer disease	HIF1A-AS1
1220	papillary thyroid carcinoma	PCGEM1
1221	bipolar disorder	DLG2AS
1222	bipolar disorder	TRAF3IP2-AS1
1223	testicular cancer	BCAR4
1224	testicular cancer	MIR31HG
1225	testicular cancer	PINC
1226	Endometrial stromal sarcoma	CDKN2B-AS1
1227	melanoma	MYCNOS
1228	melanoma	NDM29
1229	melanoma	BDNF-AS1
1230	Alzheimer disease	LINC00271
1231	hepatocellular carcinoma	DGCR5
1232	human spinocerebellar ataxia type 8	MALAT1
1233	spinocerebellar ataxia type 8	MALAT1
1234	chronic myeloproliferative disorders	MESTIT1
1235	gestational choriocarcinoma	MESTIT1
1236	growth restriction	MESTIT1
1237	hematopoiesis	MESTIT1
1238	Mullerian aplasia	MESTIT1
1239	pancreaticobiliary maljunction	PVT1
1240	dermatomyositis	H19
1241	Parkinson's disease	CDKN2B-AS1
1242	ovarian cancer	MIR155HG
1243	Huntington's disease	CRNDE
1244	Klinefelter's syndrome	CDKN2B-AS1
1245	neuroblastoma	WRAP53
1246	lymphoma	AIR
1247	ovarian cancer	BDNF-AS1
1248	heroin abuse	CDKN2B-AS1
1249	Alzheimer disease	HULC
1250	chronic lymphocytic leukemia	ATXN8OS
1251	lymphoma	SNHG4
1252	Alzheimer disease	7SK
1253	Prader-Willi syndrome	DMPK
1254	Prader-Willi syndrome	DLX6-AS1
1255	Prader-Willi syndrome	HYMAI
1256	Prader-Willi syndrome	LDMAR
1257	melanoma	CECR9
1258	testicular cancer	NAMA
1259	melanoma	CHL1-AS2
1260	melanoma	AK023948
1261	melanoma	PTCSC
1262	bladder cancer	HOTAIR
1263	neuroblastoma	BDNF-AS1
1264	basal cell carcinoma	MEG3
1265	Wilms' tumor	HTTAS
1266	melanoma	BPESC1
1267	melanoma	PISRT1
1268	melanoma	DLX6-AS1
1269	melanoma	DMPK
1270	melanoma	HYMAI
1271	melanoma	LDMAR
1272	Huntington's disease	MIAT
1273	melanoma	LINC00312
1274	ovarian cancer	DAPK1
1275	ovarian cancer	MAP3K14
1276	ovarian cancer	PPP3CB
1277	Prader-Willi syndrome	BPESC1
1278	Prader-Willi syndrome	PISRT1
1279	Prader-Willi syndrome	CECR9
1280	neuroblastoma	LINC00162
1281	Huntington's disease	H19
1282	Prader-Willi syndrome	CHL1-AS2
1283	hepatic colorectal metastasis	MEG3
1284	Prader-Willi syndrome	AK023948
1285	Prader-Willi syndrome	PTCSC
1286	Prader-Willi syndrome	CECR3
1287	Prader-Willi syndrome	LINC00312
1288	Huntington's disease	ESRG
1289	neuroblastoma	BCYRN1
1290	Beckwith-Wiedemann syndrome	MALAT1
1291	Huntington's disease	PRINS
1292	Huntington's disease	MIR100HG
1293	brain ischemia	H19
1294	polymyositis	H19
1295	Huntington's disease	HCP5
1296	Huntington's disease	ZFAT-AS1
1297	bladder cancer	PVT1
1298	Huntington's disease	SNHG4
1299	neuroblastoma	GNAS-AS1
1300	Huntington's disease	BC040587
1301	Wilms' tumor	C1QTNF9B-AS1
1302	Wilms' tumor	CBR3-AS1
1303	Wilms' tumor	PCA3
1304	Wilms' tumor	PCAT1
1305	bladder cancer	KCNQ1DN
1306	Huntington's disease	PDZRN3-AS1
1307	myelodysplastic syndrome	H19
1308	meningioma	BCYRN1
1309	Huntington's disease	DLG2AS
1310	Huntington's disease	TRAF3IP2-AS1
1311	osteosarcoma	LINC00032
1312	Huntington's disease	RMST
1313	infertility	MALAT1
1314	Huntington's disease	DLEU1
1315	Huntington's disease	SPRY4-IT1
1316	Huntington's disease	DNM3OS
1317	Huntington's disease	MYCNOS
1318	Huntington's disease	NDM29
1319	hepatocellular carcinoma	HLA-AS1
1320	Huntington's disease	A130040M12Rik
1321	Huntington's disease	EPB41L4A-AS1
1322	Huntington's disease	RRP1B
1323	Huntington's disease	Yiya
1324	Huntington's disease	DAPK1
1325	Huntington's disease	MAP3K14
1326	Huntington's disease	PPP3CB
1327	Huntington's disease	SNHG5
1328	Huntington's disease	C1QTNF9B-AS1
1329	Huntington's disease	CBR3-AS1
1330	Huntington's disease	PCA3
1331	Huntington's disease	PCAT1
1332	AIDS	PRINS
1333	lung cancer	GDNFOS
1334	type 1 diabetes	GAS5
1335	diabetes	PVT1
1336	lung cancer	TUG1
1337	osteosarcoma	CASC2
1338	chronic nonalcoholic liver disease	PVT1
1339	ovarian cancer	GNAS-AS1
1340	Huntington's disease	SNHG11
1341	neuroblastoma	XIST
1342	Schizophrenia	ZFAT-AS1
1343	Wilms' tumor	DLEU2
1344	Huntington's disease	PSORS1C3
1345	bladder cancer	HIF1A-AS1
1346	alcoholic liver disease	CDKN2B-AS1
1347	Huntington's disease	BCAR4
1348	Huntington's disease	MIR31HG
1349	Huntington's disease	PINC
1350	lymphoma	PSORS1C3
1351	lung cancer	NAMA
1352	Alzheimer disease	MIAT
1353	neuroblastoma	DLEU2
1354	melanoma	IPW
1355	drug abuse	H19
1356	Down's syndrome	MKRN3-AS1
1357	lung cancer	KCNQ1OT1
1358	neuroblastoma	SNHG11
1359	meningioma	HOTAIR
1360	psoriasis	CECR3
1361	gastrointestinal stromal tumor	CDKN2B-AS1
1362	gastrointestinal stromal tumors	CDKN2B-AS1
1363	Schizophrenia	MESTIT1
1364	testicular cancer	MALAT1
1365	familial and sporadic intracranial aneurysms	PVT1
1366	frailty	PVT1
1367	neural system tumors syndrome	PVT1
1368	ovarian cancer	HIF1A-AS1
1369	nonfunctioning pituitary adenomas	MALAT1
1370	Down's syndrome	IPW
1371	AIDS	IFNG-AS1
1372	Prader-Willi syndrome	NAMA
1373	lymphoma	PRINS
1374	Schizophrenia	DNM3OS
1375	neuroblastoma	GDNFOS
1376	obesity	IPW
1377	pituitary adenomas	PVT1
1378	Schizophrenia	GNAS-AS1
1379	Wilms' tumor	LINC00162
1380	lung cancer	BOK-AS1
1381	Schizophrenia	MIR100HG
1382	lymphoma	TERC
1383	Schizophrenia	DAPK1
1384	Schizophrenia	MAP3K14
1385	Schizophrenia	PPP3CB
1386	Restless legs syndrome	LINC00162
1387	narcolepsy	AK042766
1388	glioblastoma	CDKN2B-AS1
1389	Alzheimer disease	ATP6V1G2-DDX39B
1390	melanoma	WT1-AS
1391	Schizophrenia	SNHG4
1392	Schizophrenia	BOK-AS1
1393	Wilms' tumor	NEAT1
1394	lung cancer	PSORS1C3
1395	Schizophrenia	MKRN3-AS1
1396	cervical cancer	CASC2
1397	Schizophrenia	TDRG1
1398	neuroblastoma	GAS5
1399	Huntington's disease	DLEU2
1400	Schizophrenia	SNHG11
1401	Schizophrenia	AK042766
1402	endometrial cancer	CDKN2B-AS1
1403	Endometrial stromal sarcoma	LSAMP-AS3
1404	dilated cardiomyopathy	CDKN2B-AS1
1405	Schizophrenia	ASFMR1
1406	Schizophrenia	FMR4
1407	Schizophrenia	PINK1-AS
1408	Schizophrenia	SCAANT1
1409	Schizophrenia	IFNG-AS1
1410	Schizophrenia	NEAT1
1411	Schizophrenia	PRINS
1412	Schizophrenia	TERC
1413	Schizophrenia	Ube3a-as
1414	Schizophrenia	HCP5
1415	lymphoma	HAR1A
1416	chronic lymphocytic leukemia	PVT1
1417	Schizophrenia	NRON
1418	osteosarcoma	KCNQ1DN
1419	myelodysplastic syndrome	CDKN2B-AS1
1420	Schizophrenia	BACE1-AS
1421	Schizophrenia	SNHG3
1422	Schizophrenia	SOX2-OT
1423	obesity	MKRN3-AS1
1424	Schizophrenia	IPW
1425	Schizophrenia	BDNF-AS1
1426	neuroblastoma	TUG1
1427	neuroblastoma	UCA1
1428	chronic lymphocytic leukemia	NAMA
1429	Wilms' tumor	A130040M12Rik
1430	Wilms' tumor	EPB41L4A-AS1
1431	Wilms' tumor	RRP1B
1432	Wilms' tumor	Yiya
1433	Schizophrenia	RMST
1434	liver cancer	MEG3
1435	Wilms' tumor	CRNDE
1436	Endometrial stromal sarcoma	HOTAIR
1437	Wilms' tumor	BX118339
1438	papillary thyroid carcinoma	ATXN8OS
1439	type 2 diabetes	CECR3
1440	Schizophrenia	MYCNOS
1441	Schizophrenia	NDM29
1442	Schizophrenia	HAR1B
1443	Schizophrenia	HAR1A
1444	papillary thyroid carcinoma	KCNQ1DN
1445	Schizophrenia	BC040587
1446	melanoma	DLEU1
1447	Schizophrenia	DLEU1
1448	Pancreatic ductal adenocarcinoma	BOK-AS1
1449	Schizophrenia	SPRY4-IT1
1450	ovarian cancer	IPW
1451	testicular cancer	GAS5
1452	Pancreatic ductal adenocarcinoma	DNM3OS
1453	fragile X syndrome	DGCR5
1454	ovarian cancer	WT1-AS
1455	bladder cancer	ATXN8OS
1456	glioma	MALAT1
1457	Schizophrenia	GDNFOS
1458	testicular cancer	KCNQ1DN
1459	Psoriasis vulgaris	BCYRN1
1460	Pancreatic ductal adenocarcinoma	TDRG1
1461	prostate cancer	B2 SINE RNA
1462	Schizophrenia	C1QTNF9B-AS1
1463	Schizophrenia	CBR3-AS1
1464	Schizophrenia	PCA3
1465	Schizophrenia	PCAT1
1466	Schizophrenia	TUG1
1467	Schizophrenia	SNHG5
1468	cervical cancer	HOTAIR
1469	Schizophrenia	HTTAS
1470	Schizophrenia	LINC00162
1471	Schizophrenia	CRNDE
1472	lymphoma	MESTIT1
1473	Schizophrenia	MIR155HG
1474	Spinocerebellar ataxia type 7	CDKN2B-AS1
1475	Alzheimer disease	IGF2-AS
1476	Schizophrenia	BX118339
1477	autoimmune disease	PVT1
1478	Wilms' tumor	XIST
1479	Schizophrenia	LSAMP-AS3
1480	ovarian cancer	SNHG5
1481	dilated cardiomyopathy	7SK
1482	obesity	KCNQ1DN
1483	lung cancer	7SK
1484	Schizophrenia	BCAR4
1485	Schizophrenia	MIR31HG
1486	Schizophrenia	PINC
1487	Schizophrenia	LINC00032
1488	Schizophrenia	PCGEM1
1489	Schizophrenia	A130040M12Rik
1490	Schizophrenia	EPB41L4A-AS1
1491	Schizophrenia	RRP1B
1492	Schizophrenia	Yiya
1493	acute lymphoblastic leukemia	MEG3
1494	Schizophrenia	CASC2
1495	lymphoma	HAR1B
1496	Wilms' tumor	TUG1
1497	Endometrial stromal sarcoma	PVT1
1498	Prader-Willi syndrome	KCNQ1OT1
1499	lung cancer	IGF2-AS
1500	aging	MALAT1
1501	lymphoma	MKRN3-AS1
1502	Huntington's disease	UCA1
1503	lymphoma	Ube3a-as
1504	bladder cancer	CECR3
1505	lymphoma	MIAT
1506	bipolar disorder	LINC00271
1507	lymphoma	NRON
1508	hepatocellular carcinoma	PDZRN3-AS1
1509	cardiac hypertrophy	ATP6V1G2-DDX39B
1510	type 1 diabetes	HOTAIR
1511	oesophagus cancer	MEG3
1512	testicular cancer	DSCAM-AS1
1513	papillary thyroid carcinoma	SNHG11
1514	lymphoma	BACE1-AS
1515	lymphoma	SNHG3
1516	lymphoma	SOX2-OT
1517	testicular cancer	DLX6-AS1
1518	testicular cancer	DMPK
1519	testicular cancer	HYMAI
1520	testicular cancer	LDMAR
1521	lymphoma	ASFMR1
1522	lymphoma	FMR4
1523	ovarian cancer	TCL6
1524	lung cancer	MIR17HG
1525	testicular cancer	CHL1-AS2
1526	lymphoma	SCAANT1
1527	West Syndrome	CDKN2B-AS1
1528	testicular cancer	CECR9
1529	obesity	NEAT1
1530	osteosarcoma	NEAT1
1531	testicular cancer	BPESC1
1532	testicular cancer	PISRT1
1533	lymphoma	PINK1-AS
1534	adolescent idiopathic scoliosis	BCAR4
1535	adolescent idiopathic scoliosis	MIR31HG
1536	adolescent idiopathic scoliosis	PINC
1537	testicular cancer	AK023948
1538	testicular cancer	PTCSC
1539	osteosarcoma	BX118339
1540	leukemia	PVT1
1541	lymphoma	AK042766
1542	obesity	HTTAS
1543	melanoma	DNM3OS
1544	AIDS	CECR9
1545	AIDS	BPESC1
1546	AIDS	PISRT1
1547	AIDS	CHL1-AS2
1548	AIDS	NAMA
1549	AIDS	LDMAR
1550	AIDS	HYMAI
1551	AIDS	DMPK
1552	AIDS	DLX6-AS1
1553	non-small cell lung cancer	CDKN2B-AS1
1554	Neurofibromatosis type 1	MEG3
1555	lymphoma	MIR100HG
1556	AIDS	AK023948
1557	AIDS	PTCSC
1558	testicular cancer	LINC00312
1559	colorectal cancer	CASC2
1560	psoriasis	H19
1561	liver cancer	MALAT1
1562	lymphoma	DLG2AS
1563	lymphoma	TRAF3IP2-AS1
1564	Wilms' tumor	HULC
1565	type 2 diabetes	DLG2AS
1566	type 2 diabetes	TRAF3IP2-AS1
1567	neuroblastoma	BOK-AS1
1568	osteosarcoma	HTTAS
1569	osteosarcoma	TDRG1
1570	obesity	CASC2
1571	AIDS	LINC00312
1572	atherosclerosis	MALAT1
1573	chronic nonalcoholic liver disease	MEG3
1574	testicular cancer	LSAMP-AS3
1575	heroin abuse	H19
1576	melanoma	KCNQ1OT1
1577	parotid cancer	KCNQ1DN
1578	neuroblastoma	TCL6
1579	lung cancer	CRNDE
1580	tongue cancer	KCNQ1DN
1581	acute lymphoblastic leukemia	PVT1
1582	meningioma	PVT1
1583	Psoriasis vulgaris	MEG3
1584	neuroblastoma	SPRY4-IT1
1585	lung cancer	BDNF-AS1
1586	photoperiod-sensitive male sterility	MEG3
1587	Split Hand/Split Foot malformation disorder	MEG3
1588	myotonic dystrophy type 1	MEG3
1589	transient neonatal diabetes mellitus	MEG3
1590	diabetes	MEG3
1591	ovarian cancer	CHL1-AS2
1592	human spinocerebellar ataxia type 8	BCYRN1
1593	spinocerebellar ataxia type 8	BCYRN1
1594	melanoma	DAPK1
1595	melanoma	MAP3K14
1596	melanoma	PPP3CB
1597	pain	CDKN2B-AS1
1598	ovarian cancer	CECR9
1599	type 2 diabetes	GAS5
1600	ovarian cancer	AK023948
1601	ovarian cancer	PTCSC
1602	colorectal cancer	LSAMP-AS3
1603	pseudohypoparathyroidism type Ib	PVT1
1604	neuroblastoma	7SK
1605	ovarian cancer	BPESC1
1606	ovarian cancer	PISRT1
1607	ovarian cancer	DLX6-AS1
1608	ovarian cancer	DMPK
1609	ovarian cancer	HYMAI
1610	ovarian cancer	LDMAR
1611	Pancreatic ductal adenocarcinoma	AIR
1612	obesity	BX118339
1613	rhabdomyosarcoma	CDKN2B-AS1
1614	obesity	LINC00032
1615	neuroblastoma	CECR9
1616	obesity	BCYRN1
1617	ovarian cancer	LINC00312
1618	colon cancer	BCYRN1
1619	chronic lymphocytic leukemia	LSAMP-AS3
1620	pseudohypoparathyroidism type Ib	CDKN2B-AS1
1621	neuroblastoma	CHL1-AS2
1622	neuroblastoma	AK023948
1623	neuroblastoma	PTCSC
1624	Pancreatic ductal adenocarcinoma	A130040M12Rik
1625	Pancreatic ductal adenocarcinoma	EPB41L4A-AS1
1626	Pancreatic ductal adenocarcinoma	RRP1B
1627	Pancreatic ductal adenocarcinoma	Yiya
1628	neuroblastoma	DLX6-AS1
1629	neuroblastoma	DMPK
1630	neuroblastoma	HYMAI
1631	neuroblastoma	LDMAR
1632	neuroblastoma	BPESC1
1633	neuroblastoma	PISRT1
1634	melanoma	BC040587
1635	Hodgkin's lymphoma	DLEU2
1636	neuroblastoma	anti-NOS2A
1637	neuroblastoma	CRNDE
1638	germ cell tumor	MALAT1
1639	papillary thyroid carcinoma	PSORS1C3
1640	trophoblastic tumor	MALAT1
1641	osteosarcoma	LINC00162
1642	Wilms' tumor	TCL6
1643	osteosarcoma	PCGEM1
1644	neuroblastoma	IGF2-AS
1645	chronic lymphocytic leukemia	LDMAR
1646	chronic lymphocytic leukemia	DMPK
1647	chronic lymphocytic leukemia	HYMAI
1648	chronic lymphocytic leukemia	DLX6-AS1
1649	Wiedemann-Beckwith syndrome	MESTIT1
1650	obesity	MEG3
1651	psoriasis	IFNG-AS1
1652	neuroblastoma	LINC00312
1653	Psoriasis vulgaris	PRINS
1654	myeloproliferative polycythaemia vera	MEG3
1655	testicular cancer	BX118339
1656	Wilms' tumor	BDNF-AS1
1657	lung cancer	LSINCT5
1658	chronic lymphocytic leukemia	LINC00032
1659	chronic lymphocytic leukemia	CECR9
1660	hepatocellular carcinoma	ZFAT-AS1
1661	chronic lymphocytic leukemia	BPESC1
1662	chronic lymphocytic leukemia	PISRT1
1663	chronic lymphocytic leukemia	CHL1-AS2
1664	acute lymphoblastic leukemia	DLEU2
1665	lung adenocarcinoma	CDKN2B-AS1
1666	myocardial infarction	MEG3
1667	Wilms' tumor	MIR17HG
1668	papillary thyroid carcinoma	ATP6V1G2-DDX39B
1669	ovarian cancer	KCNQ1OT1
1670	chronic lymphocytic leukemia	GAS5
1671	testicular cancer	NEAT1
1672	chronic lymphocytic leukemia	AK023948
1673	chronic lymphocytic leukemia	PTCSC
1674	autoimmune thyroid disease	CDKN2B-AS1
1675	chronic lymphocytic leukemia	LINC00312
1676	syndromic developmental defect	MALAT1
1677	chronic lymphocytic leukemia	A130040M12Rik
1678	chronic lymphocytic leukemia	EPB41L4A-AS1
1679	chronic lymphocytic leukemia	RRP1B
1680	chronic lymphocytic leukemia	Yiya
1681	testicular cancer	HTTAS
1682	Prader-Willi syndrome	H19
1683	autistic spectrum disorder	H19
1684	lymphoma	LINC00271
1685	Huntington's disease	WRAP53
1686	lymphocytic leukemia	MIR17HG
1687	osteosarcoma	DLEU2
1688	diabetic nephropathy	MEG3
1689	hepatocellular carcinoma	TERC
1690	Prader-Willi syndrome	HTTAS
1691	hepatocellular carcinoma	SNHG4
1692	liver injury	7SL
1693	Wilms' tumor	WRAP53
1694	bladder cancer	IGF2-AS
1695	multiple sclerosis	H19
1696	AIDS	A130040M12Rik
1697	AIDS	EPB41L4A-AS1
1698	AIDS	RRP1B
1699	AIDS	Yiya
1700	intracranial germinoma	MEG3
1701	obesity	LINC00162
1702	bladder cancer	CASC2
1703	colorectal cancer	KCNQ1DN
1704	germ cell tumor	MEG3
1705	myopia	CDKN2B-AS1
1706	AIDS	PCGEM1
1707	meningioma	CECR3
1708	hepatocellular carcinoma	MESTIT1
1709	papillary thyroid carcinoma	B1 SINE RNA
1710	neuroblastoma	ZNFX1-AS1
1711	obesity	PCGEM1
1712	schizoaffective disorder	H19
1713	testicular cancer	IGF2-AS
1714	Wilms' tumor	GNAS-AS1
1715	Beckwith-Wiedemann syndrome	MEG3
1716	colorectal neoplasia	MEG3
1717	papillary thyroid carcinoma	ESRG
1718	AIDS	ATXN8OS
1719	hepatocellular carcinoma	HCP5
1720	melanoma	RMST
1721	affective disorders	H19
1722	neuroblastoma	SNHG5
1723	Huntington's disease	WT1-AS
1724	cervical cancer	PVT1
1725	Huntington's disease	KCNQ1OT1
1726	medulloblastomas	MALAT1
1727	Prader-Willi syndrome	TUG1
1728	depression	H19
1729	papillary thyroid carcinoma	HIF1A-AS1
1730	psoriasis	ATXN8OS
1731	osteosarcoma	A130040M12Rik
1732	osteosarcoma	EPB41L4A-AS1
1733	osteosarcoma	RRP1B
1734	osteosarcoma	Yiya
1735	papillary thyroid carcinoma	C15orf2
1736	atherosclerosis	PVT1
1737	gestational trophoblastic diseases	MALAT1
1738	testicular cancer	ZNFX1-AS1
1739	melanoma	GNAS-AS1
1740	cervix cancer	KCNQ1DN
1741	medulloblastomas	MEG3
1742	adrenocortical carcinomas	MALAT1
1743	osteosarcoma	BDNF-AS1
1744	hepatocellular carcinoma	PRINS
1745	hepatocellular carcinoma	MKRN3-AS1
1746	osteosarcoma	MIR155HG
1747	adolescent idiopathic scoliosis	H19
1748	osteosarcoma	BCYRN1
1749	papillary thyroid carcinoma	LINC00271
1750	ovarian cancer	ESRG
1751	endometriosis	MEG3
1752	lymphoma	DGCR5
1753	colorectal cancer	XIST
1754	pancreatic cancer	MEG3
1755	psoriasis	HCP5
1756	Wilms' tumor	GDNFOS
1757	neuroblastoma	BCAR4
1758	neuroblastoma	MIR31HG
1759	neuroblastoma	PINC
1760	hepatocellular carcinoma	Ube3a-as
1761	obesity	LSAMP-AS3
1762	HCV	CDKN2B-AS1
1763	stroke	MEG3
1764	glioblastoma	MALAT1
1765	nasopharyngeal carcinoma	MEG3
1766	Pancreatic ductal adenocarcinoma	ATXN8OS
1767	lymphocytic leukemia	TCL6
1768	narcolepsy	CDKN2B-AS1
1769	Wilms' tumor	LSINCT5
1770	testicular cancer	GDNFOS
1771	Pancreatic ductal adenocarcinoma	BCAR4
1772	Pancreatic ductal adenocarcinoma	MIR31HG
1773	Pancreatic ductal adenocarcinoma	PINC
1774	papillary thyroid carcinoma	TCL6
1775	papillary thyroid carcinoma	HULC
1776	infection of mouse minute virus	CDKN2B-AS1
1777	Restless legs syndrome	CDKN2B-AS1
1778	Marek's disease	MALAT1
1779	glaucoma	MEG3
1780	periodontitis	MEG3
1781	cardiovascular disease	MEG3
1782	Wilms' tumor	DNM3OS
1783	testicular cancer	DAPK1
1784	testicular cancer	MAP3K14
1785	testicular cancer	PPP3CB
1786	papillary thyroid carcinoma	SRA1
1787	neuroblastoma	ESRG
1788	papillary thyroid carcinoma	ZNFX1-AS1
1789	testicular cancer	SRA1
1790	meningioma	ATXN8OS
1791	osteosarcoma	RMST
1792	psoriasis	NAMA
1793	biparental complete hydatidiform moles	MALAT1
1794	hepatocellular carcinoma	NRON
1795	Alzheimer disease	B2 SINE RNA
1796	melanoma	HULC
1797	chronic myeloid leukemia	PVT1
1798	hepatocellular carcinoma	IFNG-AS1
1799	intracranial aneurysm	MEG3
1800	testicular cancer	GNAS-AS1
1801	papillary thyroid carcinoma	WRAP53
1802	ovarian cancer	anti-NOS2A
1803	papillary thyroid carcinoma	WT1-AS
1804	AIDS	H19
1805	non-small cell lung cancer	PVT1
1806	chronic lymphocytic leukemia	CASC2
1807	Prader-Willi syndrome	ATXN8OS
1808	colorectal cancer	7SK
1809	papillary thyroid carcinoma	anti-NOS2A
1810	ovarian cancer	HAR1A
1811	trophoblastic tumor	MEG3
1812	Beckwith-Wiedemann syndrome	CDKN2B-AS1
1813	chronic myeloproliferative disorders	BCYRN1
1814	gestational choriocarcinoma	BCYRN1
1815	growth restriction	BCYRN1
1816	hematopoiesis	BCYRN1
1817	Mullerian aplasia	BCYRN1
1818	AIDS	PSORS1C3
1819	testicular cancer	HOTAIR
1820	velocardiofacial syndrome	MKRN3-AS1
1821	liver injury	BCYRN1
1822	papillary thyroid carcinoma	DSCAM-AS1
1823	peripheral artery disease	MEG3
1824	abdominal aortic aneurysm	MEG3
1825	Wilms' tumor	MIR155HG
1826	aortic aneurysm	MEG3
1827	Psoriasis vulgaris	MALAT1
1828	coronary artery disease	MEG3
1829	coronary disease	MEG3
1830	coronary heart disease	MEG3
1831	bladder cancer	PCGEM1
1832	chronic lymphocytic leukemia	KCNQ1DN
1833	Wilms' tumor	PSORS1C3
1834	Prader-Willi syndrome	TERC
1835	Pancreatic ductal adenocarcinoma	SNHG5
1836	Wilms' tumor	AIR
1837	obesity	NAMA
1838	Alzheimer disease	AIR
1839	pheochromocytoma	MALAT1
1840	liver injury	MALAT1
1841	type 2 diabetes	MALAT1
1842	papillary thyroid carcinoma	LSINCT5
1843	ovarian cancer	HAR1B
1844	neuroblastoma	BC040587
1845	Spinocerebellar ataxia type 7	B2 SINE RNA
1846	pancreaticobiliary maljunction	BCYRN1
1847	meningioma	LINC00032
1848	testicular cancer	LINC00032
1849	atherosclerosis	BCYRN1
1850	neuroblastoma	WT1-AS
1851	pancreaticobiliary maljunction	MALAT1
1852	colorectal cancer	PCGEM1
1853	colorectal cancer	TDRG1
1854	testicular cancer	LINC00162
1855	hepatocellular carcinoma	ASFMR1
1856	hepatocellular carcinoma	FMR4
1857	Prader-Willi syndrome	SCAANT1
1858	ovarian cancer	SPRY4-IT1
1859	osteosarcoma	TUG1
1860	cat eye syndrome	BX118339
1861	pre-eclampsia	MALAT1
1862	lung adenocarcinoma	PVT1
1863	Pancreatic ductal adenocarcinoma	CRNDE
1864	lung cancer	WRAP53
1865	gastric cancer	PVT1
1866	osteosarcoma	BOK-AS1
1867	type 1 diabetes	PCGEM1
1868	Wilms' tumor	CECR9
1869	myocardial infarction	PVT1
1870	hepatic colorectal metastasis	AIR
1871	Wilms' tumor	DLX6-AS1
1872	Wilms' tumor	DMPK
1873	Wilms' tumor	HYMAI
1874	Wilms' tumor	LDMAR
1875	hepatocellular carcinoma	SCAANT1
1876	testicular cancer	TUG1
1877	Wilms' tumor	CHL1-AS2
1878	Wilms' tumor	AK023948
1879	Wilms' tumor	PTCSC
1880	hyperhomocysteinemia	MALAT1
1881	ovarian cancer	HULC
1882	gastrointestinal stromal tumor	PVT1
1883	gastrointestinal stromal tumors	PVT1
1884	Wilms' tumor	BPESC1
1885	Wilms' tumor	PISRT1
1886	osteosarcoma	GDNFOS
1887	testicular cancer	A130040M12Rik
1888	testicular cancer	EPB41L4A-AS1
1889	testicular cancer	RRP1B
1890	testicular cancer	Yiya
1891	colorectal cancer	NEAT1
1892	psoriasis	TUG1
1893	testicular cancer	HIF1A-AS1
1894	melasma	MALAT1
1895	Congenital hyperinsulinism	MALAT1
1896	neuroblastoma	HULC
1897	photoperiod-sensitive male sterility	DISC2
1898	transient neonatal diabetes mellitus	DISC2
1899	myotonic dystrophy type 1	DISC2
1900	Split Hand/Split Foot malformation disorder	DISC2
1901	hepatocellular carcinoma	BACE1-AS
1902	hepatocellular carcinoma	SNHG3
1903	hepatocellular carcinoma	SOX2-OT
1904	myeloproliferative polycythaemia vera	MALAT1
1905	osteosarcoma	PVT1
1906	colorectal cancer	HTTAS
1907	hepatocellular carcinoma	MIAT
1908	Wilms' tumor	HAR1B
1909	neural tube defects	MALAT1
1910	Wilms' tumor	LINC00312
1911	meningioma	UCA1
1912	papillary thyroid carcinoma	DGCR5
1913	obesity	TUG1
1914	chronic lymphocytic leukemia	NEAT1
1915	lung cancer	MIR155HG
1916	syndromic developmental defect	BCYRN1
1917	Wilms' tumor	IPW
1918	Wiedemann-Beckwith syndrome	MALAT1
1919	Silver-Russell syndrome	CDKN2B-AS1
1920	Huntington's disease	anti-NOS2A
1921	AIDS	BOK-AS1
1922	ovarian cancer	SNHG11
1923	ovarian cancer	PDZRN3-AS1
1924	testicular cancer	BDNF-AS1
1925	heroin addiction	PVT1
1926	colorectal cancer	BX118339
1927	Psoriasis vulgaris	HLA-AS1
1928	psoriasis	LDMAR
1929	psoriasis	HYMAI
1930	psoriasis	DMPK
1931	psoriasis	DLX6-AS1
1932	osteosarcoma	CRNDE
1933	chronic lymphocytic leukemia	TDRG1
1934	type 2 diabetes	MIR17HG
1935	colorectal cancer	LINC00032
1936	type 2 diabetes	LSINCT5
1937	endometrial cancer	PVT1
1938	bladder cancer	TDRG1
1939	lung cancer	A130040M12Rik
1940	lung cancer	EPB41L4A-AS1
1941	lung cancer	RRP1B
1942	lung cancer	Yiya
1943	AIDS	TUG1
1944	hepatic colorectal metastasis	MALAT1
1945	cat eye syndrome	NEAT1
1946	hepatocellular carcinoma	PINK1-AS
1947	chronic lymphocytic leukemia	HTTAS
1948	psoriasis	CECR9
1949	DiGeorge syndrome	CDKN2B-AS1
1950	Wilms' tumor	BCAR4
1951	Wilms' tumor	MIR31HG
1952	Wilms' tumor	PINC
1953	myeloma	DLEU1
1954	psoriasis	BPESC1
1955	psoriasis	PISRT1
1956	psoriasis	CHL1-AS2
1957	bladder cancer	LINC00032
1958	type 1 diabetes	BCYRN1
1959	Wilms' tumor	SNHG5
1960	adrenocortical carcinomas	MEG3
1961	Pancreatic ductal adenocarcinoma	LSINCT5
1962	Wilms' tumor	HAR1A
1963	psoriasis	AK023948
1964	psoriasis	PTCSC
1965	neuroblastoma	IPW
1966	breast cancer	DISC2
1967	panic disorder	CDKN2B-AS1
1968	type 2 diabetes	PCGEM1
1969	cat eye syndrome	LINC00162
1970	chronic lymphocytic leukemia	LINC00162
1971	obesity	BOK-AS1
1972	cat eye syndrome	CASC2
1973	Huntington's disease	ATP6V1G2-DDX39B
1974	AIDS	CASC2
1975	psoriasis	LINC00312
1976	Wilms' tumor	ZNFX1-AS1
1977	fragile X syndrome	MKRN3-AS1
1978	Prader-Willi syndrome	HAR1B
1979	tongue cancer	MALAT1
1980	Prader-Willi syndrome	HAR1A
1981	colon cancer	KCNQ1OT1
1982	neuroblastoma	DAPK1
1983	neuroblastoma	MAP3K14
1984	neuroblastoma	PPP3CB
1985	type 2 diabetes	ATXN8OS
1986	type 1 diabetes	KCNQ1DN
1987	chronic lymphocytic leukemia	BX118339
1988	Pancreatic ductal adenocarcinoma	SPRY4-IT1
1989	colorectal cancer	A130040M12Rik
1990	colorectal cancer	EPB41L4A-AS1
1991	colorectal cancer	RRP1B
1992	colorectal cancer	Yiya
1993	hepatocellular carcinoma	AK042766
1994	obesity	TDRG1
1995	chronic lymphocytic leukemia	MALAT1
1996	colon cancer	PVT1
1997	gestational trophoblastic diseases	MEG3
1998	colorectal cancer	MIR17HG
1999	osteosarcoma	LDMAR
[truncated: 17,414 more rows]
