# Supplementary material for: Constructing lncRNA functional similarity network based on lncRNA-disease associations and disease semantic similarity
Source: Sci Rep. 2015 Jun 10;5:11338. doi: 10.1038/srep11338 (PMC4462156; doi:10.1038/srep11338)
Supplement: Supplementary Table 5 [file srep11338-s6.xls]

## Sheet: Sheet1
global ranking	disease	lncRNA
1	Down's syndrome	DGCR5
2	lung adenocarcinoma	H19
3	velocardiofacial syndrome	NRON
4	heroin abuse	MEG3
5	lung adenocarcinoma	MEG3
6	lung adenocarcinoma	BCYRN1
7	heroin addiction	MIAT
8	colorectal neoplasia	HOTAIR
9	colorectal cancer	CRNDE
10	affective disorders	DAOA-AS1
11	colorectal neoplasia	MALAT1
12	liver injury	IFNG-AS1
13	brain ischemia	B2 SINE RNA
14	colorectal neoplasia	KCNQ1OT1
15	Endometrial stromal sarcoma	H19
16	cardiac hypertrophy	ATP6V1G2-DDX39B
17	lymphocytic leukemia	DLEU1
18	dilated cardiomyopathy	7SK
19	cervix cancer	H19
20	lymphocytic leukemia	MIR155HG
21	breast cancer	MALAT1
22	colorectal neoplasia	H19
23	depression	DAOA-AS1
24	breast cancer	CECR3
25	cervical cancer	BCYRN1
26	breast cancer	PCGEM1
27	nonfunctioning pituitary adenomas	H19
28	breast cancer	CASC2
29	breast cancer	TDRG1
30	endometrial cancer	BCYRN1
31	endometrial cancer	MALAT1
32	lymphocytic leukemia	CDKN2B-AS1
33	breast cancer	ATXN8OS
34	cervix cancer	MALAT1
35	colorectal cancer	H19
36	cancer	CECR3
37	non-small cell lung cancer	H19
38	pain	B1 SINE RNA
39	breast cancer	LINC00032
40	breast cancer	BOK-AS1
41	breast cancer	NAMA
42	nonfunctioning pituitary adenomas	CDKN2B-AS1
43	breast cancer	LSAMP-AS3
44	breast cancer	IGF2-AS
45	breast cancer	DNM3OS
46	oesophagus cancer	KCNQ1DN
47	acute lymphoblastic leukemia	DLEU2
48	breast cancer	KCNQ1DN
49	breast cancer	NEAT1
50	breast cancer	C1QTNF9B-AS1
51	breast cancer	CBR3-AS1
52	breast cancer	PCA3
53	breast cancer	PCAT1
54	deleterious effects in the somatic thymus tissue	B1 SINE RNA
55	infection of chicken embryo lethal orphan adenovirus	B1 SINE RNA
56	prostate cancer	TDRG1
57	breast cancer	HTTAS
58	breast cancer	CRNDE
59	breast cancer	CHL1-AS2
60	breast cancer	PSORS1C3
61	cancer	ATXN8OS
62	colorectal cancer	MEG3
63	peripheral artery disease	H19
64	breast cancer	BX118339
65	breast cancer	TUG1
66	brain ischemia	CDKN2B-AS1
67	cancer	CASC2
68	Wilms' tumor	HIF1A-AS1
69	breast cancer	A130040M12Rik
70	breast cancer	EPB41L4A-AS1
71	breast cancer	RRP1B
72	breast cancer	Yiya
73	colorectal neoplasia	MEG3
74	breast cancer	UCA1
75	kidney cancer	H19
76	renal cancer	H19
77	glioma	H19
78	cancer	LINC00032
79	cancer	NAMA
80	endometrial cancer	H19
81	breast cancer	KCNQ1OT1
82	cancer	PCGEM1
83	prostate cancer	BOK-AS1
84	breast cancer	MIR155HG
85	breast cancer	GDNFOS
86	breast cancer	CECR9
87	prostate cancer	XIST
88	breast cancer	AK023948
89	breast cancer	PTCSC
90	breast cancer	GNAS-AS1
91	cancer	TCL6
92	breast cancer	BPESC1
93	breast cancer	PISRT1
94	breast cancer	LDMAR
95	breast cancer	HYMAI
96	breast cancer	DLX6-AS1
97	breast cancer	DMPK
98	breast cancer	LINC00312
99	breast cancer	MIR17HG
100	cancer	LSAMP-AS3
101	colon cancer	MALAT1
102	breast cancer	DAPK1
103	breast cancer	MAP3K14
104	breast cancer	PPP3CB
105	breast cancer	LINC00162
106	diabetes	PVT1
107	cancer	GAS5
108	breast cancer	WRAP53
109	cancer	TDRG1
110	breast cancer	SNHG5
111	cancer	BCYRN1
112	Wiedemann-Beckwith syndrome	KCNQ1OT1
113	breast cancer	TCL6
114	breast cancer	HIF1A-AS1
115	breast cancer	HULC
116	breast cancer	BDNF-AS1
117	breast cancer	DLEU2
118	breast cancer	ESRG
119	cancer	MIR155HG
120	breast cancer	7SK
121	cancer	DLEU2
122	breast cancer	SPRY4-IT1
123	cancer	CRNDE
124	colon cancer	CRNDE
125	breast cancer	WT1-AS
126	cancer	NEAT1
127	nonfunctioning pituitary adenomas	WT1-AS
128	breast cancer	PRINS
129	cancer	HTTAS
130	chronic myeloid leukemia	WT1-AS
131	nonfunctioning pituitary adenomas	SNHG4
132	prostate cancer	H19
133	cancer	SNHG5
134	breast cancer	anti-NOS2A
135	cancer	BCAR4
136	cancer	MIR31HG
137	cancer	PINC
138	cancer	KCNQ1DN
139	prostate cancer	CASC2
140	breast cancer	BC040587
141	cancer	LSINCT5
142	cancer	BX118339
143	prostate cancer	CECR3
144	prostate cancer	MALAT1
145	cancer	BOK-AS1
146	cancer	IGF2-AS
147	cancer	XIST
148	breast cancer	MYCNOS
149	breast cancer	NDM29
150	colon cancer	HOTAIR
151	cancer	ZNFX1-AS1
152	non-small cell lung cancer	MEG3
153	breast cancer	DLEU1
154	cancer	UCA1
155	breast cancer	HLA-AS1
156	cancer	KCNQ1OT1
157	breast cancer	TERC
158	breast cancer	IPW
159	cancer	TUG1
160	cancer	LINC00162
161	embryonal carcinoma	H19
162	breast cancer	SNHG11
163	schizoaffective disorder	DAOA-AS1
164	narcolepsy	AK042766
165	Restless legs syndrome	LINC00162
166	non-small cell lung cancer	BCYRN1
167	prostate cancer	HIF1A-AS1
168	breast cancer	AIR
169	cervix cancer	CASC2
170	cancer	DSCAM-AS1
171	cancer	CECR9
172	cancer	CHL1-AS2
173	cancer	AK023948
174	cancer	PTCSC
175	cancer	BPESC1
176	cancer	PISRT1
177	cancer	LDMAR
178	cancer	HYMAI
179	cancer	DLX6-AS1
180	cancer	DMPK
181	prostate cancer	LSINCT5
182	cancer	LINC00312
183	type 1 diabetes	CDKN2B-AS1
184	breast cancer	RMST
185	cancer	SRA1
186	cancer	GDNFOS
187	cancer	GNAS-AS1
188	Hodgkin's lymphoma	DLEU2
189	prostate cancer	DNM3OS
190	cancer	BDNF-AS1
191	cancer	C1QTNF9B-AS1
192	cancer	CBR3-AS1
193	cancer	PCA3
194	cancer	PCAT1
195	cancer	ESRG
196	prostate cancer	ATXN8OS
197	prostate cancer	KCNQ1DN
198	Psoriasis vulgaris	H19
199	cancer	HULC
200	breast cancer	PDZRN3-AS1
201	oesophagus cancer	H19
202	pancreaticobiliary maljunction	H19
203	cancer	WT1-AS
204	cancer	DNM3OS
205	familial and sporadic intracranial aneurysms	H19
206	frailty	H19
207	neural system tumors syndrome	H19
208	cancer	SPRY4-IT1
209	prostate cancer	BCYRN1
210	prostate cancer	GNAS-AS1
211	breast cancer	HCP5
212	cancer	DLEU1
213	cancer	DAPK1
214	cancer	MAP3K14
215	cancer	PPP3CB
216	cancer	MYCNOS
217	cancer	NDM29
218	prostate cancer	LINC00032
219	cancer	BC040587
220	panic disorder	DISC2
221	lymphocytic leukemia	PVT1
222	prostate cancer	WT1-AS
223	cancer	SNHG11
224	prostate cancer	UCA1
225	breast cancer	BACE1-AS
226	breast cancer	SNHG3
227	breast cancer	SOX2-OT
228	breast cancer	ZFAT-AS1
229	cancer	anti-NOS2A
230	human spinocerebellar ataxia type 8	H19
231	spinocerebellar ataxia type 8	H19
232	colon cancer	KCNQ1OT1
233	prostate cancer	BCAR4
234	prostate cancer	MIR31HG
235	prostate cancer	PINC
236	syndromic developmental defect	H19
237	liver injury	H19
238	hepatic colorectal metastasis	H19
239	prostate cancer	NAMA
240	cancer	RMST
241	breast cancer	MESTIT1
242	breast cancer	IFNG-AS1
243	breast cancer	Ube3a-as
244	breast cancer	SNHG4
245	cancer	AIR
246	breast cancer	HAR1A
247	cancer	TERC
248	breast cancer	MKRN3-AS1
249	breast cancer	ASFMR1
250	breast cancer	FMR4
251	breast cancer	NRON
252	prostate cancer	MIR155HG
253	photoperiod-sensitive male sterility	H19
254	myotonic dystrophy type 1	H19
255	Split Hand/Split Foot malformation disorder	H19
256	transient neonatal diabetes mellitus	H19
257	breast cancer	HAR1B
258	cancer	HIF1A-AS1
259	cancer	IPW
260	prostate cancer	CHL1-AS2
261	prostate cancer	CECR9
262	prostate cancer	AK023948
263	prostate cancer	PTCSC
264	prostate cancer	BPESC1
265	prostate cancer	PISRT1
266	prostate cancer	DMPK
267	prostate cancer	HYMAI
268	prostate cancer	DLX6-AS1
269	prostate cancer	LDMAR
270	prostate cancer	LINC00312
271	breast cancer	SCAANT1
272	prostate cancer	NEAT1
273	breast cancer	PINK1-AS
274	lymphoma	MIR155HG
275	gastric cancer	HOTAIR
276	cancer	HCP5
277	cancer	PSORS1C3
278	breast cancer	AK042766
279	prostate cancer	HTTAS
280	prostate cancer	ZNFX1-AS1
281	lymphoma	DLEU1
282	autistic spectrum disorder	DAOA-AS1
283	prostate cancer	SNHG5
284	breast cancer	MIR100HG
285	prostate cancer	LSAMP-AS3
286	breast cancer	DLG2AS
287	breast cancer	TRAF3IP2-AS1
288	prostate cancer	HOTAIR
289	prostate cancer	DSCAM-AS1
290	prostate cancer	TUG1
291	bladder cancer	HIF1A-AS1
292	prostate cancer	BX118339
293	cancer	HAR1A
294	cancer	HLA-AS1
295	chronic myeloproliferative disorders	CDKN2B-AS1
296	gestational choriocarcinoma	CDKN2B-AS1
297	growth restriction	CDKN2B-AS1
298	hematopoiesis	CDKN2B-AS1
299	Mullerian aplasia	CDKN2B-AS1
300	cancer	HAR1B
301	cancer	PDZRN3-AS1
302	breast cancer	LINC00271
303	prostate cancer	KCNQ1OT1
304	prostate cancer	SRA1
305	Endometrial stromal sarcoma	CASC2
306	chronic nonalcoholic liver disease	H19
307	syndromic developmental defect	CDKN2B-AS1
308	prostate cancer	TCL6
309	prostate cancer	SPRY4-IT1
310	prostate cancer	A130040M12Rik
311	prostate cancer	EPB41L4A-AS1
312	prostate cancer	RRP1B
313	prostate cancer	Yiya
314	breast cancer	7SL
315	coronary disease	MIAT
316	coronary heart disease	MIAT
317	prostate cancer	GDNFOS
318	prostate cancer	HCP5
319	prostate cancer	MIR17HG
320	prostate cancer	DAPK1
321	prostate cancer	MAP3K14
322	prostate cancer	PPP3CB
323	neuroblastoma	H19
324	prostate cancer	HULC
325	prostate cancer	BDNF-AS1
326	cancer	PRINS
327	hepatic colorectal metastasis	CDKN2B-AS1
328	breast cancer	B1 SINE RNA
329	Endometrial stromal sarcoma	BCYRN1
330	hepatocellular carcinoma	PVT1
331	breast cancer	ATP6V1G2-DDX39B
332	prostate cancer	DLEU1
333	breast cancer	MIAT
334	prostate cancer	DLEU2
335	cancer	SNHG4
336	prostate cancer	CRNDE
337	prostate cancer	SNHG11
338	breast cancer	C15orf2
339	cancer	ZFAT-AS1
340	breast cancer	DGCR5
341	Psoriasis vulgaris	CDKN2B-AS1
342	coronary artery disease	H19
343	prostate cancer	LINC00162
344	transient neonatal diabetes mellitus	CDKN2B-AS1
345	myotonic dystrophy type 1	CDKN2B-AS1
346	photoperiod-sensitive male sterility	CDKN2B-AS1
347	Split Hand/Split Foot malformation disorder	CDKN2B-AS1
348	prostate cancer	MYCNOS
349	prostate cancer	NDM29
350	cancer	MESTIT1
351	cancer	Ube3a-as
352	cancer	IFNG-AS1
353	cancer	ASFMR1
354	cancer	FMR4
355	cancer	MKRN3-AS1
356	ovarian cancer	MALAT1
357	cancer	NRON
358	hepatocellular carcinoma	CECR3
359	cancer	BACE1-AS
360	cancer	SNHG3
361	cancer	SOX2-OT
362	prostate cancer	PDZRN3-AS1
363	prostate cancer	anti-NOS2A
364	cancer	DGCR5
365	prostate cancer	ESRG
366	hepatocellular carcinoma	CDKN2B-AS1
367	chronic myeloid leukemia	H19
368	prostate cancer	7SK
369	hepatocellular carcinoma	BCYRN1
370	cancer	SCAANT1
371	liver injury	CDKN2B-AS1
372	Alzheimer disease	NEAT1
373	cancer	PINK1-AS
374	prostate cancer	IPW
375	human spinocerebellar ataxia type 8	CDKN2B-AS1
376	spinocerebellar ataxia type 8	CDKN2B-AS1
377	hepatocellular carcinoma	PCGEM1
378	cancer	AK042766
379	glioblastoma	MEG3
380	pancreaticobiliary maljunction	CDKN2B-AS1
381	medulloblastomas	anti-NOS2A
382	cancer	MIAT
383	cancer	MIR100HG
384	prostate cancer	BC040587
385	murine plasmacytomas	CDKN2B-AS1
386	renal disease	CDKN2B-AS1
387	chronic myeloid leukemia	SNHG4
388	prostate cancer	RMST
389	prostate cancer	WRAP53
390	cancer	DLG2AS
391	cancer	TRAF3IP2-AS1
392	intracranial germinoma	MEG3
393	hepatocellular carcinoma	CASC2
394	familial and sporadic intracranial aneurysms	MEG3
395	frailty	MEG3
396	neural system tumors syndrome	MEG3
397	Prader-Willi syndrome	BDNF-AS1
398	hepatocellular carcinoma	KCNQ1DN
399	hepatocellular carcinoma	UCA1
400	Prader-Willi syndrome	SNHG11
401	lymphoma	CDKN2B-AS1
402	pituitary adenomas	H19
403	prostate cancer	AIR
404	deleterious effects in the somatic thymus tissue	H19
405	infection of chicken embryo lethal orphan adenovirus	H19
406	hepatocellular carcinoma	ATXN8OS
407	cervical cancer	CASC2
408	murine plasmacytomas	H19
409	renal disease	H19
410	cancer	ATP6V1G2-DDX39B
411	cancer	LINC00271
412	prostate cancer	ZFAT-AS1
413	drug abuse	MEG3
414	chronic nonalcoholic liver disease	CDKN2B-AS1
415	hepatocellular carcinoma	CRNDE
416	Alzheimer disease	CECR3
417	ovarian cancer	XIST
418	Alzheimer disease	TUG1
419	Alzheimer disease	HTTAS
420	Huntington's disease	SCAANT1
421	neuroblastoma	CDKN2B-AS1
422	melanoma	MALAT1
423	melanoma	MEG3
424	prostate cancer	HLA-AS1
425	prostate cancer	MIAT
426	prostate cancer	IFNG-AS1
427	leukemia	H19
428	hepatocellular carcinoma	TDRG1
429	chronic myeloproliferative disorders	MEG3
430	gestational choriocarcinoma	MEG3
431	growth restriction	MEG3
432	hematopoiesis	MEG3
433	Mullerian aplasia	MEG3
434	diabetic nephropathy	CDKN2B-AS1
435	gastrointestinal stromal tumor	H19
436	gastrointestinal stromal tumors	H19
437	medulloblastomas	CDKN2B-AS1
438	prostate cancer	SNHG4
439	cancer	C15orf2
440	cancer	B1 SINE RNA
441	Alzheimer disease	NAMA
442	hepatocellular carcinoma	LSAMP-AS3
443	hepatocellular carcinoma	LINC00032
444	prostate cancer	TERC
445	prostate cancer	PRINS
446	ovarian cancer	TDRG1
447	type 2 diabetes	MEG3
448	prostate cancer	BACE1-AS
449	prostate cancer	SNHG3
450	prostate cancer	SOX2-OT
451	ovarian cancer	CASC2
452	squamous carcinoma	H19
453	prostate cancer	LINC00271
454	ovarian cancer	CDKN2B-AS1
455	gastric cancer	H19
456	prostate cancer	PSORS1C3
457	prostate cancer	MESTIT1
458	hepatocellular carcinoma	KCNQ1OT1
459	prostate cancer	Ube3a-as
460	oesophagus cancer	CDKN2B-AS1
461	hepatocellular carcinoma	ZNFX1-AS1
462	prostate cancer	MKRN3-AS1
463	Alzheimer disease	HAR1A
464	ovarian cancer	BOK-AS1
465	lymphoma	CECR3
466	hepatocellular carcinoma	XIST
467	obesity	MKRN3-AS1
468	prostate cancer	SCAANT1
469	hepatocellular carcinoma	GAS5
470	Alzheimer disease	HAR1B
471	prostate cancer	PINK1-AS
472	prostate cancer	NRON
473	prostate cancer	ASFMR1
474	prostate cancer	FMR4
475	cancer	7SL
476	myeloma	CDKN2B-AS1
477	obesity	IPW
478	chronic myeloproliferative disorders	MALAT1
479	gestational choriocarcinoma	MALAT1
480	growth restriction	MALAT1
481	hematopoiesis	MALAT1
482	Mullerian aplasia	MALAT1
483	lung cancer	CDKN2B-AS1
484	Wilms' tumor	MEG3
485	prostate cancer	HAR1A
486	tongue cancer	H19
487	glioblastoma	CDKN2B-AS1
488	hepatocellular carcinoma	DAPK1
489	hepatocellular carcinoma	MAP3K14
490	hepatocellular carcinoma	PPP3CB
491	bladder cancer	MALAT1
492	leukemia	MEG3
493	hepatocellular carcinoma	BOK-AS1
494	prostate cancer	AK042766
495	prostate cancer	MIR100HG
496	type 2 diabetes	IGF2-AS
497	prostate cancer	HAR1B
498	deleterious effects in the somatic thymus tissue	CDKN2B-AS1
499	infection of chicken embryo lethal orphan adenovirus	CDKN2B-AS1
500	parotid cancer	H19
501	Alzheimer disease	BX118339
502	prostate cancer	DLG2AS
503	prostate cancer	TRAF3IP2-AS1
504	cardiomyopathy	CDKN2B-AS1
505	gastrointestinal stromal tumor	MALAT1
506	gastrointestinal stromal tumors	MALAT1
507	hepatocellular carcinoma	NAMA
508	diabetes	LINC00271
509	Pancreatic ductal adenocarcinoma	ZNFX1-AS1
510	diabetes	PDZRN3-AS1
511	medulloblastomas	MEG3
512	hepatocellular carcinoma	NEAT1
513	lymphoma	MALAT1
514	Prader-Willi syndrome	NRON
515	Hodgkin's lymphoma	CDKN2B-AS1
516	chronic lymphocytic leukemia	SNHG5
517	velocardiofacial syndrome	H19
518	Alzheimer disease	ATXN8OS
519	ductal carcinoma	H19
520	chronic myeloid leukemia	CDKN2B-AS1
521	ovarian cancer	MEG3
522	hepatocellular carcinoma	HTTAS
523	lymphoma	A130040M12Rik
524	lymphoma	EPB41L4A-AS1
525	lymphoma	RRP1B
526	lymphoma	Yiya
527	Burkitt's lymphomas	H19
528	chronic lymphocytic leukemia	TCL6
529	intracranial germinoma	H19
530	Huntington's disease	CECR3
531	Down's syndrome	H19
532	hepatocellular carcinoma	BX118339
533	lymphoma	LINC00032
534	lymphoma	ATXN8OS
535	testicular cancer	H19
536	Alzheimer disease	AK023948
537	Alzheimer disease	PTCSC
538	Alzheimer disease	CECR9
539	Alzheimer disease	BPESC1
540	Alzheimer disease	PISRT1
541	Alzheimer disease	CHL1-AS2
542	Alzheimer disease	HYMAI
543	Alzheimer disease	DLX6-AS1
544	Alzheimer disease	LDMAR
545	Alzheimer disease	DMPK
546	Alzheimer disease	PINK1-AS
547	Alzheimer disease	LINC00312
548	hepatocellular carcinoma	7SK
549	ovarian cancer	GAS5
550	Wilms' tumor	UCA1
551	Hodgkin's lymphoma	MIR17HG
552	ovarian cancer	PCGEM1
553	Huntington's disease	NEAT1
554	Huntington's disease	PINK1-AS
555	pituitary adenomas	CDKN2B-AS1
556	Hodgkin's lymphoma	GAS5
557	melanoma	PVT1
558	obesity	C15orf2
559	Klinefelter's syndrome	H19
560	lung cancer	HOTAIR
561	lymphoma	PCGEM1
562	lung cancer	PVT1
563	heroin addiction	H19
564	chronic lymphocytic leukemia	CDKN2B-AS1
565	lymphoma	H19
566	lymphoma	MEG3
567	Alzheimer disease	H19
568	myeloma	DLEU1
569	Huntington's disease	ATXN8OS
570	DiGeorge syndrome	NRON
571	Huntington's disease	GDNFOS
572	hepatocellular carcinoma	LINC00162
573	prostate cancer	B1 SINE RNA
574	ovarian cancer	CECR3
575	pseudohypoparathyroidism type Ib	H19
576	hepatocellular carcinoma	DLEU2
577	Alzheimer disease	PCGEM1
578	acute lymphoblastic leukemia	PVT1
579	breast cancer	DAOA-AS1
580	Wilms' tumor	MALAT1
581	myeloma	MIR155HG
582	hepatocellular carcinoma	LSINCT5
583	melanoma	BCYRN1
584	Alzheimer disease	CASC2
585	ovarian cancer	HOTAIR
586	Prader-Willi syndrome	H19
587	Alzheimer disease	TDRG1
588	prostate cancer	DGCR5
589	testicular cancer	PCGEM1
590	chronic lymphocytic leukemia	PVT1
591	hepatocellular carcinoma	WT1-AS
592	Alzheimer disease	LINC00032
593	prostate cancer	7SL
594	prostate cancer	ATP6V1G2-DDX39B
595	prostate cancer	C15orf2
596	lymphocytic leukemia	TCL6
597	fragile X syndrome	NRON
598	Prader-Willi syndrome	DGCR5
599	kidney cancer	IGF2-AS
600	renal cancer	IGF2-AS
601	pancreatic cancer	H19
602	heroin addiction	CDKN2B-AS1
603	testicular cancer	C1QTNF9B-AS1
604	testicular cancer	CBR3-AS1
605	testicular cancer	PCA3
606	testicular cancer	PCAT1
607	Hodgkin's lymphoma	TCL6
608	hepatocellular carcinoma	MIR155HG
609	acute lymphoblastic leukemia	H19
610	hepatocellular carcinoma	C1QTNF9B-AS1
611	hepatocellular carcinoma	CBR3-AS1
612	hepatocellular carcinoma	PCA3
613	hepatocellular carcinoma	PCAT1
614	hepatocellular carcinoma	TUG1
615	endometriosis	H19
616	coronary disease	H19
617	coronary heart disease	H19
618	myeloma	PVT1
619	Alzheimer disease	B1 SINE RNA
620	Prader-Willi syndrome	Ube3a-as
621	melanoma	CECR3
622	lymphoma	LSAMP-AS3
623	Huntington's disease	BACE1-AS
624	Huntington's disease	SNHG3
625	Huntington's disease	SOX2-OT
626	kidney cancer	WT1-AS
627	renal cancer	WT1-AS
628	stroke	H19
629	lymphoma	CASC2
630	Alzheimer disease	LINC00162
631	neuroblastoma	LINC00032
632	basal cell carcinoma	H19
633	kidney cancer	MEG3
634	renal cancer	MEG3
635	chronic lymphocytic leukemia	MIR17HG
636	Huntington's disease	NAMA
637	meningioma	MALAT1
638	glioma	MALAT1
639	hepatocellular carcinoma	BCAR4
640	hepatocellular carcinoma	MIR31HG
641	hepatocellular carcinoma	PINC
642	hepatocellular carcinoma	BDNF-AS1
643	Huntington's disease	BX118339
644	Huntington's disease	ASFMR1
645	Huntington's disease	FMR4
646	Huntington's disease	DMPK
647	Huntington's disease	DLX6-AS1
648	Huntington's disease	HYMAI
649	Huntington's disease	LDMAR
650	kidney cancer	KCNQ1DN
651	renal cancer	KCNQ1DN
652	lymphoma	NAMA
653	Huntington's disease	CECR9
654	hepatocellular carcinoma	GDNFOS
655	Alzheimer disease	SCAANT1
656	Huntington's disease	BPESC1
657	Huntington's disease	PISRT1
658	Huntington's disease	AK023948
659	Huntington's disease	PTCSC
660	Huntington's disease	CHL1-AS2
661	aortic aneurysm	H19
662	Huntington's disease	LINC00162
663	pheochromocytoma	CDKN2B-AS1
664	Alzheimer disease	LSAMP-AS3
665	colon cancer	CDKN2B-AS1
666	Huntington's disease	LINC00312
667	Alzheimer disease	BOK-AS1
668	testicular cancer	LSINCT5
669	lymphoma	WRAP53
670	bladder cancer	CDKN2B-AS1
671	hepatocellular carcinoma	GNAS-AS1
672	Endometrial stromal sarcoma	MEG3
673	testicular cancer	PVT1
674	ovarian cancer	KCNQ1DN
675	DiGeorge syndrome	H19
676	lymphoma	TDRG1
677	melanoma	PCGEM1
678	lung cancer	ATXN8OS
679	fragile X syndrome	DGCR5
680	Alzheimer disease	IFNG-AS1
681	intracranial aneurysm	H19
682	abdominal aortic aneurysm	H19
683	lymphoma	BCAR4
684	lymphoma	MIR31HG
685	lymphoma	PINC
686	Neurofibromatosis type 1	H19
687	ovarian cancer	UCA1
688	Schizophrenia	HYMAI
689	Schizophrenia	LDMAR
690	Schizophrenia	DMPK
691	Schizophrenia	DLX6-AS1
692	Schizophrenia	BPESC1
693	Schizophrenia	PISRT1
694	Schizophrenia	CECR9
695	Schizophrenia	AK023948
696	Schizophrenia	PTCSC
697	Schizophrenia	CHL1-AS2
698	hepatocellular carcinoma	A130040M12Rik
699	hepatocellular carcinoma	EPB41L4A-AS1
700	hepatocellular carcinoma	RRP1B
701	hepatocellular carcinoma	Yiya
702	ovarian cancer	ATXN8OS
703	testicular cancer	DNM3OS
704	familial and sporadic intracranial aneurysms	MIAT
705	frailty	MIAT
706	neural system tumors syndrome	MIAT
707	Schizophrenia	LINC00312
708	cardiovascular disease	H19
709	meningioma	CDKN2B-AS1
710	neuroblastoma	CECR3
711	testicular cancer	MEG3
712	lymphoma	NEAT1
713	Alzheimer disease	KCNQ1DN
714	autoimmune disease	H19
715	lymphoma	SPRY4-IT1
716	Schizophrenia	NAMA
717	hepatocellular carcinoma	anti-NOS2A
718	hepatocellular carcinoma	DSCAM-AS1
719	lymphoma	HOTAIR
720	lymphoma	LSINCT5
721	ovarian cancer	IGF2-AS
722	breast cancer	B2 SINE RNA
723	hepatocellular carcinoma	MIR17HG
724	frontotemporal lobar degeneration	H19
725	lymphoma	ZNFX1-AS1
726	Schizophrenia	CECR3
727	lymphoma	HTTAS
728	ovarian cancer	BCAR4
729	ovarian cancer	MIR31HG
730	ovarian cancer	PINC
731	Alzheimer disease	BDNF-AS1
732	Alzheimer disease	BCAR4
733	Alzheimer disease	MIR31HG
734	Alzheimer disease	PINC
735	melanoma	ATXN8OS
736	bladder cancer	BCYRN1
737	lymphoma	TUG1
738	Wilms' tumor	PCGEM1
739	Hodgkin's lymphoma	H19
740	Hodgkin's lymphoma	SNHG5
741	lymphoma	C1QTNF9B-AS1
742	lymphoma	CBR3-AS1
743	lymphoma	PCA3
744	lymphoma	PCAT1
745	Schizophrenia	PDZRN3-AS1
746	diabetes	H19
747	diabetes	MEG3
748	rhabdomyosarcoma	H19
749	osteosarcoma	HOTAIR
750	lymphoma	IGF2-AS
751	lymphoma	WT1-AS
752	Burkitt's lymphomas	CDKN2B-AS1
753	lymphocytic leukemia	H19
754	Alzheimer disease	IPW
755	Huntington's disease	Ube3a-as
756	lymphoma	DMPK
757	lymphoma	DLX6-AS1
758	lymphoma	LDMAR
759	lymphoma	HYMAI
760	alcoholic liver disease	H19
761	lymphoma	LINC00312
762	Alzheimer disease	DNM3OS
763	lymphoma	CECR9
764	lymphoma	CHL1-AS2
765	neuroblastoma	ATXN8OS
766	West Syndrome	H19
767	lymphoma	BPESC1
768	lymphoma	PISRT1
769	Alzheimer disease	CRNDE
770	lymphoma	AK023948
771	lymphoma	PTCSC
772	cervical cancer	MEG3
773	hepatocellular carcinoma	HIF1A-AS1
774	kidney cancer	UCA1
775	renal cancer	UCA1
776	oesophagus cancer	MALAT1
777	lymphoma	BOK-AS1
778	Huntington's disease	LSAMP-AS3
779	hepatocellular carcinoma	MYCNOS
780	hepatocellular carcinoma	NDM29
781	Huntington's disease	KCNQ1DN
782	Wilms' tumor	BCYRN1
783	Alzheimer disease	ESRG
784	squamous carcinoma	CDKN2B-AS1
785	Alzheimer disease	Ube3a-as
786	Alzheimer disease	LSINCT5
787	lymphoma	BX118339
788	testicular cancer	BCYRN1
789	myeloma	H19
790	lymphoma	KCNQ1DN
791	Huntington's disease	CASC2
792	ovarian cancer	LINC00032
793	narcolepsy	H19
794	Alzheimer disease	ASFMR1
795	Alzheimer disease	FMR4
796	lung cancer	CASC2
797	lung cancer	CECR3
798	ovarian cancer	DSCAM-AS1
799	hepatocellular carcinoma	SRA1
800	periodontitis	H19
801	lymphoma	GNAS-AS1
802	glaucoma	H19
803	lung cancer	KCNQ1DN
804	lymphoma	XIST
805	hepatocellular carcinoma	WRAP53
806	cancer	DAOA-AS1
807	Alzheimer disease	MEG3
808	ovarian cancer	NAMA
809	Alzheimer disease	MALAT1
810	Huntington's disease	NRON
811	Huntington's disease	BDNF-AS1
812	Alzheimer disease	C1QTNF9B-AS1
813	Alzheimer disease	CBR3-AS1
814	Alzheimer disease	PCA3
815	Alzheimer disease	PCAT1
816	lung cancer	UCA1
817	pre-eclampsia	CDKN2B-AS1
818	diabetic nephropathy	H19
819	hepatocellular carcinoma	PSORS1C3
820	melanoma	MYCNOS
821	melanoma	NDM29
822	syndromic developmental defect	PVT1
823	lymphoma	DSCAM-AS1
824	bladder cancer	IGF2-AS
825	ductal carcinoma	CDKN2B-AS1
826	germ cell tumor	CDKN2B-AS1
827	Huntington's disease	LINC00032
828	hepatocellular carcinoma	SNHG11
829	hepatocellular carcinoma	DNM3OS
830	liver cancer	MEG3
831	stroke	B1 SINE RNA
832	Alzheimer disease	MIR155HG
833	Wilms' tumor	CASC2
834	pancreatic cancer	CDKN2B-AS1
835	lymphoma	BDNF-AS1
836	Angelman syndrome	H19
837	ovarian cancer	ZNFX1-AS1
838	hepatocellular carcinoma	ESRG
839	Alzheimer disease	GNAS-AS1
840	lymphoma	7SK
841	neuroblastoma	anti-NOS2A
842	ovarian cancer	NEAT1
843	cleft lip	CDKN2B-AS1
844	bladder cancer	KCNQ1DN
845	infertility	CDKN2B-AS1
846	lymphoma	ESRG
847	lung cancer	GAS5
848	hepatocellular carcinoma	TCL6
849	melanoma	anti-NOS2A
850	ovarian cancer	HLA-AS1
851	melanoma	DLEU2
852	Huntington's disease	TDRG1
853	osteosarcoma	H19
854	lymphocytic leukemia	MIR17HG
855	Prader-Willi syndrome	ASFMR1
856	Prader-Willi syndrome	FMR4
857	gastrointestinal stromal tumor	7SK
858	gastrointestinal stromal tumors	7SK
859	type 1 diabetes	MALAT1
860	Alzheimer disease	A130040M12Rik
861	Alzheimer disease	EPB41L4A-AS1
862	Alzheimer disease	RRP1B
863	Alzheimer disease	Yiya
864	Wilms' tumor	PVT1
865	pseudohypoparathyroidism type Ib	PVT1
866	acute myeloid leukemia	H19
867	Alzheimer disease	SPRY4-IT1
868	Alzheimer disease	PVT1
869	melanoma	NEAT1
870	Wilms' tumor	CECR3
871	Pancreatic ductal adenocarcinoma	HULC
872	Alzheimer disease	SRA1
873	ovarian cancer	HTTAS
874	Alzheimer disease	PSORS1C3
875	melanoma	NAMA
876	nasopharyngeal carcinoma	H19
877	lymphoma	GDNFOS
878	Alzheimer disease	XIST
879	melanoma	CASC2
880	melanoma	HOTAIR
881	Huntington's disease	PCGEM1
882	aging	H19
883	testicular cancer	IGF2-AS
884	lymphoma	RMST
885	melanoma	XIST
886	cardiac hypertrophy	CDKN2B-AS1
887	hepatocellular carcinoma	BC040587
888	Huntington's disease	DGCR5
889	lymphoma	SRA1
890	leukemia	CDKN2B-AS1
891	ovarian cancer	SRA1
892	Wilms' tumor	TDRG1
893	Huntington's disease	MKRN3-AS1
894	lymphoma	BC040587
895	lymphoma	DNM3OS
896	Alzheimer disease	PDZRN3-AS1
897	melanoma	HTTAS
898	ovarian cancer	TUG1
899	pituitary adenomas	ESRG
900	Alzheimer disease	MYCNOS
901	Alzheimer disease	NDM29
902	Marek's disease	CDKN2B-AS1
903	Alzheimer disease	SNHG5
904	lymphoma	MYCNOS
905	lymphoma	NDM29
906	Alzheimer disease	NRON
907	Alzheimer disease	DAPK1
908	Alzheimer disease	MAP3K14
909	Alzheimer disease	PPP3CB
910	Wilms' tumor	BOK-AS1
911	testicular cancer	GAS5
912	lymphoma	BCYRN1
913	familial and sporadic intracranial aneurysms	LINC00312
914	frailty	LINC00312
915	neural system tumors syndrome	LINC00312
916	nonfunctioning pituitary adenomas	PVT1
917	lymphoma	LINC00162
918	Alzheimer disease	AK042766
919	myeloproliferative polycythaemia vera	MEG3
920	nonfunctioning pituitary adenomas	MIAT
921	Alzheimer disease	DLEU1
922	lung cancer	PCGEM1
923	Alzheimer disease	GAS5
924	diabetic nephropathy	MEG3
925	ovarian cancer	HIF1A-AS1
926	cardiac hypertrophy	H19
927	Huntington's disease	AK042766
928	trophoblastic tumor	CDKN2B-AS1
929	Alzheimer disease	ZNFX1-AS1
930	Alzheimer disease	UCA1
931	hepatocellular carcinoma	SPRY4-IT1
932	ovarian cancer	C1QTNF9B-AS1
933	ovarian cancer	CBR3-AS1
934	ovarian cancer	PCA3
935	ovarian cancer	PCAT1
936	lung cancer	LINC00032
937	ovarian cancer	BX118339
938	neuroblastoma	LSAMP-AS3
939	lymphoma	HLA-AS1
940	Alzheimer disease	MKRN3-AS1
941	lymphoma	DAPK1
942	lymphoma	MAP3K14
943	lymphoma	PPP3CB
944	lung cancer	XIST
945	osteosarcoma	CECR3
946	gestational trophoblastic diseases	CDKN2B-AS1
947	ovarian cancer	LSAMP-AS3
948	Alzheimer disease	BC040587
949	Huntington's disease	IPW
950	adrenocortical carcinomas	CDKN2B-AS1
951	cleft lip	H19
952	Huntington's disease	C15orf2
953	pancreaticobiliary maljunction	MEG3
954	Alzheimer disease	DSCAM-AS1
955	ovarian cancer	PSORS1C3
956	Alzheimer disease	SNHG11
957	Alzheimer disease	HLA-AS1
958	glaucoma	LINC00312
959	periodontitis	LINC00312
960	biparental complete hydatidiform moles	CDKN2B-AS1
961	Congenital hyperinsulinism	CDKN2B-AS1
962	Alzheimer disease	HCP5
963	melanoma	BOK-AS1
964	Wilms' tumor	CDKN2B-AS1
965	Alzheimer disease	RMST
966	liver injury	PVT1
967	endometriosis	LINC00312
968	Neurofibromatosis type 1	LINC00312
969	Alzheimer disease	PRINS
970	lymphoma	ZFAT-AS1
971	liver cancer	MALAT1
972	ovarian cancer	LINC00162
973	cardiomyopathy	H19
974	melanoma	BX118339
975	Alzheimer disease	TERC
976	neuroblastoma	CASC2
977	acute myeloid leukemia	CDKN2B-AS1
978	neuroblastoma	NAMA
979	Wilms' tumor	HOTAIR
980	basal cell carcinoma	LINC00312
981	melanoma	IGF2-AS
982	bipolar disorder	DLG2AS
983	bipolar disorder	TRAF3IP2-AS1
984	melanoma	TDRG1
985	hepatocellular carcinoma	IPW
986	chronic myeloproliferative disorders	anti-NOS2A
987	gestational choriocarcinoma	anti-NOS2A
988	growth restriction	anti-NOS2A
989	hematopoiesis	anti-NOS2A
990	Mullerian aplasia	anti-NOS2A
991	liver cancer	CDKN2B-AS1
992	cervical cancer	CDKN2B-AS1
993	HCV	H19
994	melanoma	TUG1
995	myelodysplastic syndrome	H19
996	testicular cancer	CASC2
997	diabetes	LINC00312
998	hepatocellular carcinoma	SNHG5
999	osteosarcoma	ATXN8OS
1000	Spinocerebellar ataxia type 7	H19
1001	type 1 diabetes	PDZRN3-AS1
1002	hepatocellular carcinoma	CECR9
1003	Huntington's disease	IFNG-AS1
1004	hepatocellular carcinoma	AK023948
1005	hepatocellular carcinoma	PTCSC
1006	human spinocerebellar ataxia type 8	PVT1
1007	spinocerebellar ataxia type 8	PVT1
1008	hepatocellular carcinoma	CHL1-AS2
1009	Alzheimer disease	ZFAT-AS1
1010	autoimmune disease	CDKN2B-AS1
1011	lymphoma	CRNDE
1012	hepatocellular carcinoma	LDMAR
1013	hepatocellular carcinoma	DLX6-AS1
1014	hepatocellular carcinoma	HYMAI
1015	hepatocellular carcinoma	DMPK
1016	hepatocellular carcinoma	BPESC1
1017	hepatocellular carcinoma	PISRT1
1018	bladder cancer	PVT1
1019	cardiovascular disease	LINC00312
1020	coronary artery disease	MIAT
1021	acute myeloid leukemia	TCL6
1022	hepatocellular carcinoma	LINC00312
1023	Wilms' tumor	ATXN8OS
1024	Alzheimer disease	MESTIT1
1025	cancer	B2 SINE RNA
1026	hyperhomocysteinemia	CDKN2B-AS1
1027	Wilms' tumor	NAMA
1028	neural tube defects	CDKN2B-AS1
1029	myeloproliferative polycythaemia vera	CDKN2B-AS1
1030	Down's syndrome	C15orf2
1031	Alzheimer disease	KCNQ1OT1
1032	abdominal aortic aneurysm	LINC00312
1033	melasma	CDKN2B-AS1
1034	aortic aneurysm	LINC00312
1035	melanoma	LSAMP-AS3
1036	Wiedemann-Beckwith syndrome	CDKN2B-AS1
1037	neuroblastoma	HOTAIR
1038	intracranial aneurysm	LINC00312
1039	neuroblastoma	SPRY4-IT1
1040	lymphoma	UCA1
1041	lung cancer	NEAT1
1042	Huntington's disease	BOK-AS1
1043	basal cell carcinoma	MEG3
1044	lymphoma	anti-NOS2A
1045	melanoma	TCL6
1046	murine plasmacytomas	MEG3
1047	renal disease	MEG3
1048	Alzheimer disease	MIR100HG
1049	lung cancer	LSAMP-AS3
1050	autoimmune thyroid disease	H19
1051	frontotemporal lobar degeneration	CDKN2B-AS1
1052	familial and sporadic intracranial aneurysms	PVT1
1053	frailty	PVT1
1054	neural system tumors syndrome	PVT1
1055	lymphocytic leukemia	SNHG5
1056	papillary thyroid carcinoma	LINC00162
1057	ovarian cancer	CRNDE
1058	colorectal cancer	7SK
1059	Alzheimer disease	SNHG4
1060	stroke	LINC00312
1061	melanoma	SNHG5
1062	melanoma	UCA1
1063	medulloblastomas	MALAT1
1064	coronary artery disease	LINC00312
1065	Wilms' tumor	C1QTNF9B-AS1
1066	Wilms' tumor	CBR3-AS1
1067	Wilms' tumor	PCA3
1068	Wilms' tumor	PCAT1
1069	Alzheimer disease	DLG2AS
1070	Alzheimer disease	TRAF3IP2-AS1
1071	ovarian cancer	GDNFOS
1072	Alzheimer disease	anti-NOS2A
1073	obesity	MALAT1
1074	coronary disease	LINC00312
1075	coronary heart disease	LINC00312
1076	acute lymphoblastic leukemia	LINC00312
1077	hepatocellular carcinoma	RMST
1078	papillary thyroid carcinoma	TDRG1
1079	type 1 diabetes	LINC00271
1080	lung cancer	TDRG1
1081	lymphoma	SNHG4
1082	lymphoma	KCNQ1OT1
1083	prostate cancer	DAOA-AS1
1084	Alzheimer disease	C15orf2
1085	papillary thyroid carcinoma	CECR3
1086	melanoma	KCNQ1DN
1087	lymphoma	IPW
1088	melanoma	LSINCT5
1089	testicular cancer	CECR3
1090	melanoma	BCAR4
1091	melanoma	MIR31HG
1092	melanoma	PINC
1093	obesity	CECR3
1094	peripheral artery disease	LINC00312
1095	melanoma	ZNFX1-AS1
1096	Parkinson's disease	H19
1097	lung cancer	HTTAS
1098	chronic myeloproliferative disorders	KCNQ1OT1
1099	gestational choriocarcinoma	KCNQ1OT1
1100	growth restriction	KCNQ1OT1
1101	hematopoiesis	KCNQ1OT1
1102	Mullerian aplasia	KCNQ1OT1
1103	type 2 diabetes	H19
1104	papillary thyroid carcinoma	LSAMP-AS3
1105	myopia	H19
1106	Alzheimer disease	DLEU2
1107	melanoma	HLA-AS1
1108	papillary thyroid carcinoma	CASC2
1109	neuroblastoma	PCGEM1
1110	neuroblastoma	GAS5
1111	chronic lymphocytic leukemia	GAS5
1112	Restless legs syndrome	H19
1113	human spinocerebellar ataxia type 8	MEG3
1114	spinocerebellar ataxia type 8	MEG3
1115	endometrial cancer	HIF1A-AS1
1116	lymphoma	IFNG-AS1
1117	lymphoma	SNHG11
1118	melanoma	CRNDE
1119	papillary thyroid carcinoma	BX118339
1120	lymphoma	HULC
1121	neuroblastoma	MIR155HG
1122	Schizophrenia	ATXN8OS
1123	melanoma	MIR155HG
1124	Huntington's disease	TERC
1125	neuroblastoma	TDRG1
1126	Angelman syndrome	MKRN3-AS1
1127	Pancreatic ductal adenocarcinoma	PVT1
1128	pain	H19
1129	neuroblastoma	KCNQ1DN
1130	Huntington's disease	MIR155HG
1131	melanoma	GDNFOS
1132	infertility	MALAT1
1133	Alzheimer disease	DGCR5
1134	testicular cancer	HIF1A-AS1
1135	papillary thyroid carcinoma	CRNDE
1136	Huntington's disease	MALAT1
1137	neuroblastoma	KCNQ1OT1
1138	melanoma	MIR17HG
1139	lymphoma	HIF1A-AS1
1140	papillary thyroid carcinoma	NEAT1
1141	melanoma	ESRG
1142	papillary thyroid carcinoma	GDNFOS
1143	melanoma	C1QTNF9B-AS1
1144	melanoma	CBR3-AS1
1145	melanoma	PCA3
1146	melanoma	PCAT1
1147	Angelman syndrome	IPW
1148	papillary thyroid carcinoma	MIR100HG
1149	lymphoma	HCP5
1150	papillary thyroid carcinoma	HYMAI
1151	papillary thyroid carcinoma	DLX6-AS1
1152	papillary thyroid carcinoma	LDMAR
1153	papillary thyroid carcinoma	DMPK
1154	type 1 diabetes	H19
1155	papillary thyroid carcinoma	LINC00032
1156	Angelman syndrome	NRON
1157	Angelman syndrome	DGCR5
1158	lung cancer	BX118339
1159	papillary thyroid carcinoma	CHL1-AS2
1160	papillary thyroid carcinoma	BPESC1
1161	papillary thyroid carcinoma	PISRT1
1162	hepatocellular carcinoma	DLEU1
1163	papillary thyroid carcinoma	CECR9
1164	papillary thyroid carcinoma	ZFAT-AS1
1165	Alzheimer disease	WRAP53
1166	papillary thyroid carcinoma	AK042766
1167	papillary thyroid carcinoma	HTTAS
1168	Huntington's disease	MESTIT1
1169	papillary thyroid carcinoma	PINK1-AS
1170	osteosarcoma	MEG3
1171	Alzheimer disease	HIF1A-AS1
1172	Alzheimer disease	WT1-AS
1173	hepatic colorectal metastasis	PVT1
1174	ovarian cancer	GNAS-AS1
1175	Wilms' tumor	GAS5
1176	papillary thyroid carcinoma	SCAANT1
1177	papillary thyroid carcinoma	LINC00312
1178	papillary thyroid carcinoma	RMST
1179	neuroblastoma	NEAT1
1180	papillary thyroid carcinoma	SNHG4
1181	melanoma	PSORS1C3
1182	papillary thyroid carcinoma	NRON
1183	Psoriasis vulgaris	PVT1
1184	Pancreatic ductal adenocarcinoma	DMPK
1185	Pancreatic ductal adenocarcinoma	DLX6-AS1
1186	Pancreatic ductal adenocarcinoma	HYMAI
1187	Pancreatic ductal adenocarcinoma	LDMAR
1188	neuroblastoma	PVT1
1189	papillary thyroid carcinoma	ASFMR1
1190	papillary thyroid carcinoma	FMR4
1191	bipolar disorder	LINC00271
1192	papillary thyroid carcinoma	IFNG-AS1
1193	papillary thyroid carcinoma	TERC
1194	papillary thyroid carcinoma	Ube3a-as
1195	papillary thyroid carcinoma	DLG2AS
1196	papillary thyroid carcinoma	TRAF3IP2-AS1
1197	oesophagus cancer	PVT1
1198	intracranial germinoma	CDKN2B-AS1
1199	lymphoma	PDZRN3-AS1
1200	glioma	PVT1
1201	papillary thyroid carcinoma	TUG1
1202	hepatocellular carcinoma	HLA-AS1
1203	papillary thyroid carcinoma	PRINS
1204	papillary thyroid carcinoma	MESTIT1
1205	papillary thyroid carcinoma	PDZRN3-AS1
1206	papillary thyroid carcinoma	MKRN3-AS1
1207	melanoma	SRA1
1208	Pancreatic ductal adenocarcinoma	BPESC1
1209	Pancreatic ductal adenocarcinoma	PISRT1
1210	Marek's disease	PVT1
1211	Pancreatic ductal adenocarcinoma	CHL1-AS2
1212	Pancreatic ductal adenocarcinoma	CECR9
1213	Wilms' tumor	LINC00032
1214	papillary thyroid carcinoma	BACE1-AS
1215	papillary thyroid carcinoma	SNHG3
1216	papillary thyroid carcinoma	SOX2-OT
1217	papillary thyroid carcinoma	BC040587
1218	Pancreatic ductal adenocarcinoma	AIR
1219	papillary thyroid carcinoma	HCP5
1220	neuroblastoma	HTTAS
1221	chronic lymphocytic leukemia	CECR3
1222	Pancreatic ductal adenocarcinoma	AK023948
1223	Pancreatic ductal adenocarcinoma	PTCSC
1224	papillary thyroid carcinoma	MYCNOS
1225	papillary thyroid carcinoma	NDM29
1226	papillary thyroid carcinoma	DAPK1
1227	papillary thyroid carcinoma	MAP3K14
1228	papillary thyroid carcinoma	PPP3CB
1229	papillary thyroid carcinoma	DLEU1
1230	dilated cardiomyopathy	H19
1231	atherosclerosis	MEG3
1232	Pancreatic ductal adenocarcinoma	LINC00312
1233	papillary thyroid carcinoma	SPRY4-IT1
1234	cat eye syndrome	H19
1235	Alzheimer disease	TCL6
1236	melanoma	LINC00162
1237	pseudohypoparathyroidism type Ib	HIF1A-AS1
1238	Pancreatic ductal adenocarcinoma	NAMA
1239	papillary thyroid carcinoma	SNHG5
1240	papillary thyroid carcinoma	DNM3OS
1241	papillary thyroid carcinoma	BDNF-AS1
1242	Pancreatic ductal adenocarcinoma	CECR3
1243	cervix cancer	CDKN2B-AS1
1244	Huntington's disease	HLA-AS1
1245	colorectal neoplasia	7SK
1246	papillary thyroid carcinoma	A130040M12Rik
1247	papillary thyroid carcinoma	EPB41L4A-AS1
1248	papillary thyroid carcinoma	RRP1B
1249	papillary thyroid carcinoma	Yiya
1250	papillary thyroid carcinoma	HAR1A
1251	Leishmania	H19
1252	Wilms' tumor	GNAS-AS1
1253	Alzheimer disease	HOTAIR
1254	papillary thyroid carcinoma	C1QTNF9B-AS1
1255	papillary thyroid carcinoma	CBR3-AS1
1256	papillary thyroid carcinoma	PCA3
1257	papillary thyroid carcinoma	PCAT1
1258	panic disorder	H19
1259	neuroblastoma	BX118339
1260	Down's syndrome	ASFMR1
1261	Down's syndrome	FMR4
1262	colorectal cancer	PVT1
1263	obesity	ATXN8OS
1264	glioblastoma	MALAT1
1265	papillary thyroid carcinoma	BCAR4
1266	papillary thyroid carcinoma	MIR31HG
1267	papillary thyroid carcinoma	PINC
1268	osteosarcoma	NAMA
1269	neuroblastoma	UCA1
1270	Huntington's disease	GNAS-AS1
1271	testicular cancer	ATXN8OS
1272	papillary thyroid carcinoma	HAR1B
1273	hepatocellular carcinoma	HAR1B
1274	colorectal cancer	ATXN8OS
1275	Wilms' tumor	XIST
1276	papillary thyroid carcinoma	IPW
1277	tongue cancer	CDKN2B-AS1
1278	testicular cancer	MALAT1
1279	nonfunctioning pituitary adenomas	MALAT1
1280	papillary thyroid carcinoma	BOK-AS1
1281	Huntington's disease	B1 SINE RNA
1282	hepatocellular carcinoma	HAR1A
1283	Split Hand/Split Foot malformation disorder	PVT1
1284	transient neonatal diabetes mellitus	PVT1
1285	photoperiod-sensitive male sterility	PVT1
1286	myotonic dystrophy type 1	PVT1
1287	AIDS	CECR3
1288	acute lymphoblastic leukemia	MEG3
1289	lung cancer	LINC00162
1290	ovarian cancer	MIR155HG
1291	colorectal cancer	BCYRN1
1292	Wilms' tumor	LSAMP-AS3
1293	velocardiofacial syndrome	C15orf2
1294	type 1 diabetes	GAS5
1295	chronic lymphocytic leukemia	ATXN8OS
1296	lung cancer	DLEU2
1297	melanoma	DSCAM-AS1
1298	papillary thyroid carcinoma	GNAS-AS1
1299	ovarian cancer	WT1-AS
1300	papillary thyroid carcinoma	MIR155HG
1301	colorectal cancer	CECR3
1302	lung cancer	KCNQ1OT1
1303	lymphocytic leukemia	GAS5
1304	leukemia	DLEU2
1305	parotid cancer	CDKN2B-AS1
1306	osteosarcoma	CASC2
1307	Huntington's disease	BCYRN1
1308	Alzheimer disease	HULC
1309	lung cancer	IGF2-AS
1310	embryonal carcinoma	CDKN2B-AS1
1311	melanoma	BDNF-AS1
1312	ovarian cancer	DLEU2
1313	syndromic developmental defect	MEG3
1314	papillary thyroid carcinoma	PCGEM1
1315	bladder cancer	CASC2
1316	Huntington's disease	SNHG11
1317	hepatocellular carcinoma	DGCR5
1318	Beckwith-Wiedemann syndrome	MALAT1
1319	meningioma	BCYRN1
1320	Alzheimer disease	LINC00271
1321	West Syndrome	CDKN2B-AS1
1322	testicular cancer	KCNQ1DN
1323	pancreaticobiliary maljunction	PVT1
1324	ovarian cancer	BDNF-AS1
1325	hepatic colorectal metastasis	MEG3
1326	Huntington's disease	CRNDE
1327	cervical cancer	PVT1
1328	chronic myeloproliferative disorders	MESTIT1
1329	gestational choriocarcinoma	MESTIT1
1330	growth restriction	MESTIT1
1331	hematopoiesis	MESTIT1
1332	Mullerian aplasia	MESTIT1
1333	neuroblastoma	GNAS-AS1
1334	neuroblastoma	BCYRN1
1335	melanoma	CECR9
1336	neuroblastoma	BDNF-AS1
1337	melanoma	CHL1-AS2
1338	melanoma	AK023948
1339	melanoma	PTCSC
1340	Prader-Willi syndrome	LDMAR
1341	Prader-Willi syndrome	DLX6-AS1
1342	Prader-Willi syndrome	DMPK
1343	Prader-Willi syndrome	HYMAI
1344	testicular cancer	NAMA
1345	melanoma	LDMAR
1346	melanoma	HYMAI
1347	melanoma	DMPK
1348	melanoma	DLX6-AS1
1349	melanoma	BPESC1
1350	melanoma	PISRT1
1351	melanoma	LINC00312
1352	Wilms' tumor	CRNDE
1353	bladder cancer	HOTAIR
1354	neuroblastoma	LINC00162
1355	dermatomyositis	H19
1356	Huntington's disease	H19
1357	Prader-Willi syndrome	BPESC1
1358	Prader-Willi syndrome	PISRT1
1359	Prader-Willi syndrome	CECR9
1360	Prader-Willi syndrome	CHL1-AS2
1361	Parkinson's disease	CDKN2B-AS1
1362	Huntington's disease	MIAT
1363	Prader-Willi syndrome	AK023948
1364	Prader-Willi syndrome	PTCSC
1365	Alzheimer disease	MIAT
1366	Klinefelter's syndrome	CDKN2B-AS1
1367	Wilms' tumor	HTTAS
1368	autoimmune disease	PVT1
1369	Prader-Willi syndrome	CECR3
1370	lymphoma	PSORS1C3
1371	infection of mouse minute virus	CDKN2B-AS1
1372	Prader-Willi syndrome	LINC00312
1373	Huntington's disease	MIR100HG
1374	Huntington's disease	PRINS
1375	osteosarcoma	LINC00032
1376	Huntington's disease	ZFAT-AS1
1377	Huntington's disease	BC040587
1378	bladder cancer	WT1-AS
1379	gastric cancer	CDKN2B-AS1
1380	dilated cardiomyopathy	CDKN2B-AS1
1381	Huntington's disease	HCP5
1382	Schizophrenia	ZFAT-AS1
1383	Huntington's disease	SNHG4
1384	Huntington's disease	RMST
1385	Huntington's disease	SPRY4-IT1
1386	Huntington's disease	PDZRN3-AS1
1387	lymphoma	PRINS
1388	Huntington's disease	DNM3OS
1389	Huntington's disease	DLEU1
1390	Huntington's disease	MYCNOS
1391	Huntington's disease	NDM29
1392	lung cancer	BOK-AS1
1393	human spinocerebellar ataxia type 8	MALAT1
1394	spinocerebellar ataxia type 8	MALAT1
1395	Huntington's disease	DLG2AS
1396	Huntington's disease	TRAF3IP2-AS1
1397	neuroblastoma	XIST
1398	Huntington's disease	C1QTNF9B-AS1
1399	Huntington's disease	CBR3-AS1
1400	Huntington's disease	PCA3
1401	Huntington's disease	PCAT1
1402	Huntington's disease	DAPK1
1403	Huntington's disease	MAP3K14
1404	Huntington's disease	PPP3CB
1405	Huntington's disease	SNHG5
1406	lung cancer	GDNFOS
1407	Huntington's disease	A130040M12Rik
1408	Huntington's disease	EPB41L4A-AS1
1409	Huntington's disease	RRP1B
1410	Huntington's disease	Yiya
1411	Schizophrenia	GNAS-AS1
1412	Huntington's disease	B2 SINE RNA
1413	Huntington's disease	BCAR4
1414	Huntington's disease	MIR31HG
1415	Huntington's disease	PINC
1416	Alzheimer disease	IGF2-AS
1417	lung cancer	TUG1
1418	lung cancer	NAMA
1419	glioma	anti-NOS2A
1420	polymyositis	H19
1421	melanoma	IPW
1422	Huntington's disease	PSORS1C3
1423	Wilms' tumor	NEAT1
1424	melanoma	DLEU1
1425	testicular cancer	BCAR4
1426	testicular cancer	MIR31HG
1427	testicular cancer	PINC
1428	lymphoma	TERC
1429	neuroblastoma	SNHG11
1430	AIDS	IFNG-AS1
1431	Schizophrenia	MESTIT1
1432	Schizophrenia	NEAT1
1433	pheochromocytoma	MEG3
1434	lung cancer	PSORS1C3
1435	ovarian cancer	DAPK1
1436	ovarian cancer	MAP3K14
1437	ovarian cancer	PPP3CB
1438	AIDS	PRINS
1439	hepatocellular carcinoma	PDZRN3-AS1
1440	melanoma	A130040M12Rik
1441	melanoma	EPB41L4A-AS1
1442	melanoma	RRP1B
1443	melanoma	Yiya
1444	ovarian cancer	MIR17HG
1445	psoriasis	CECR3
1446	neuroblastoma	GDNFOS
1447	chronic nonalcoholic liver disease	PVT1
1448	Schizophrenia	SNHG11
1449	heroin abuse	CDKN2B-AS1
1450	melanoma	WT1-AS
1451	Prader-Willi syndrome	NAMA
1452	germ cell tumor	MEG3
1453	Schizophrenia	MKRN3-AS1
1454	myelodysplastic syndrome	CDKN2B-AS1
1455	brain ischemia	H19
1456	endometrial cancer	PVT1
1457	drug abuse	CDKN2B-AS1
1458	Prader-Willi syndrome	MESTIT1
1459	Schizophrenia	DAPK1
1460	Schizophrenia	MAP3K14
1461	Schizophrenia	PPP3CB
1462	ovarian cancer	7SK
1463	Schizophrenia	DNM3OS
1464	Schizophrenia	MIR100HG
1465	Schizophrenia	BDNF-AS1
1466	Alzheimer disease	ATP6V1G2-DDX39B
1467	bladder cancer	PCGEM1
1468	Wilms' tumor	LINC00162
1469	alcoholic liver disease	CDKN2B-AS1
1470	gastric cancer	CRNDE
1471	Schizophrenia	IPW
1472	Neurofibromatosis type 1	MEG3
1473	cervical cancer	HOTAIR
1474	Huntington's disease	DLEU2
1475	Schizophrenia	SNHG4
1476	Alzheimer disease	MIR17HG
1477	leukemia	WT1-AS
1478	lung cancer	CRNDE
1479	Schizophrenia	AK042766
1480	meningioma	HOTAIR
1481	Schizophrenia	BOK-AS1
1482	Schizophrenia	TDRG1
1483	lymphoma	HAR1A
1484	Schizophrenia	PINK1-AS
1485	neuroblastoma	IGF2-AS
1486	Schizophrenia	ASFMR1
1487	Schizophrenia	FMR4
1488	Schizophrenia	IFNG-AS1
1489	Schizophrenia	SCAANT1
1490	Schizophrenia	Ube3a-as
1491	neuroblastoma	TUG1
1492	Schizophrenia	TERC
1493	Wilms' tumor	BX118339
1494	Schizophrenia	NRON
1495	gastrointestinal stromal tumor	CDKN2B-AS1
1496	gastrointestinal stromal tumors	CDKN2B-AS1
1497	Schizophrenia	PRINS
1498	Schizophrenia	BACE1-AS
1499	Schizophrenia	SNHG3
1500	Schizophrenia	SOX2-OT
1501	chronic lymphocytic leukemia	NAMA
1502	type 2 diabetes	CECR3
1503	Schizophrenia	RMST
1504	bladder cancer	ATXN8OS
1505	Schizophrenia	HCP5
1506	papillary thyroid carcinoma	ATXN8OS
1507	Schizophrenia	MYCNOS
1508	Schizophrenia	NDM29
1509	ovarian cancer	IPW
1510	Schizophrenia	BC040587
1511	lymphoma	AIR
1512	Wilms' tumor	DNM3OS
1513	psoriasis	H19
1514	Schizophrenia	HAR1B
1515	Schizophrenia	HAR1A
1516	papillary thyroid carcinoma	KCNQ1DN
1517	Schizophrenia	SPRY4-IT1
1518	Schizophrenia	DLEU1
1519	osteosarcoma	RMST
1520	cervix cancer	PVT1
1521	lymphoma	MESTIT1
1522	ductal carcinoma	DAPK1
1523	ductal carcinoma	MAP3K14
1524	ductal carcinoma	PPP3CB
1525	neuroblastoma	DLEU2
1526	Schizophrenia	SNHG5
1527	colorectal cancer	CASC2
1528	Schizophrenia	GDNFOS
1529	Schizophrenia	A130040M12Rik
1530	Schizophrenia	EPB41L4A-AS1
1531	Schizophrenia	RRP1B
1532	Schizophrenia	Yiya
1533	osteosarcoma	KCNQ1DN
1534	Endometrial stromal sarcoma	CDKN2B-AS1
1535	Wilms' tumor	HULC
1536	prostate cancer	B2 SINE RNA
1537	Schizophrenia	TUG1
1538	Schizophrenia	LINC00162
1539	Schizophrenia	C1QTNF9B-AS1
1540	Schizophrenia	CBR3-AS1
1541	Schizophrenia	PCA3
1542	Schizophrenia	PCAT1
1543	Schizophrenia	HTTAS
1544	Schizophrenia	MIR155HG
1545	Huntington's disease	ESRG
1546	AIDS	PCGEM1
1547	Schizophrenia	CRNDE
1548	Schizophrenia	BX118339
1549	Schizophrenia	LSAMP-AS3
1550	hepatocellular carcinoma	HCP5
1551	obesity	NEAT1
1552	oesophagus cancer	MEG3
1553	Schizophrenia	BCAR4
1554	Schizophrenia	MIR31HG
1555	Schizophrenia	PINC
1556	lymphoma	MKRN3-AS1
1557	Schizophrenia	LINC00032
1558	obesity	HTTAS
1559	neuroblastoma	CRNDE
1560	lymphoma	MIAT
1561	Schizophrenia	PCGEM1
1562	chronic nonalcoholic liver disease	MEG3
1563	testicular cancer	CDKN2B-AS1
1564	Schizophrenia	CASC2
1565	lymphoma	Ube3a-as
1566	lymphoma	HAR1B
1567	Wilms' tumor	DLEU2
1568	melanoma	DNM3OS
1569	Pancreatic ductal adenocarcinoma	H19
1570	lymphoma	NRON
1571	aging	MALAT1
1572	Pancreatic ductal adenocarcinoma	CRNDE
1573	melanoma	KCNQ1OT1
1574	Psoriasis vulgaris	BCYRN1
1575	lymphoma	ASFMR1
1576	lymphoma	FMR4
1577	adolescent idiopathic scoliosis	BCAR4
1578	adolescent idiopathic scoliosis	MIR31HG
1579	adolescent idiopathic scoliosis	PINC
1580	bladder cancer	CECR3
1581	germ cell tumor	MALAT1
1582	Huntington's disease	UCA1
1583	neuroblastoma	BOK-AS1
1584	Burkitt's lymphomas	DLEU2
1585	lymphoma	SCAANT1
1586	ovarian cancer	A130040M12Rik
1587	ovarian cancer	EPB41L4A-AS1
1588	ovarian cancer	RRP1B
1589	ovarian cancer	Yiya
1590	testicular cancer	LDMAR
1591	testicular cancer	HYMAI
1592	testicular cancer	DLX6-AS1
1593	testicular cancer	DMPK
1594	lymphoma	BACE1-AS
1595	lymphoma	SNHG3
1596	lymphoma	SOX2-OT
1597	papillary thyroid carcinoma	SNHG11
1598	cardiomyopathy	ATP6V1G2-DDX39B
1599	Wilms' tumor	TUG1
1600	colon cancer	BCYRN1
1601	pseudohypoparathyroidism type Ib	CDKN2B-AS1
1602	adrenocortical carcinomas	MALAT1
1603	neuroblastoma	HULC
1604	osteosarcoma	NEAT1
1605	testicular cancer	CHL1-AS2
1606	osteosarcoma	TDRG1
1607	lymphoma	PINK1-AS
1608	testicular cancer	CECR9
1609	testicular cancer	GNAS-AS1
1610	obesity	CASC2
1611	testicular cancer	BPESC1
1612	testicular cancer	PISRT1
1613	Endometrial stromal sarcoma	PVT1
1614	atherosclerosis	MALAT1
1615	lymphoma	AK042766
1616	testicular cancer	LSAMP-AS3
1617	testicular cancer	AK023948
1618	testicular cancer	PTCSC
1619	osteosarcoma	BX118339
1620	lymphoma	MIR100HG
1621	ovarian cancer	KCNQ1OT1
1622	osteosarcoma	PCGEM1
1623	Wilms' tumor	LSINCT5
1624	colorectal cancer	LSAMP-AS3
1625	obesity	KCNQ1DN
1626	testicular cancer	LINC00312
1627	Pancreatic ductal adenocarcinoma	DNM3OS
1628	AIDS	NAMA
1629	rhabdomyosarcoma	CDKN2B-AS1
1630	Alzheimer disease	7SK
1631	Pancreatic ductal adenocarcinoma	HOTAIR
1632	AIDS	CECR9
1633	lymphoma	DLG2AS
1634	lymphoma	TRAF3IP2-AS1
1635	AIDS	BPESC1
1636	AIDS	PISRT1
1637	AIDS	CHL1-AS2
1638	kidney cancer	PVT1
1639	renal cancer	PVT1
1640	AIDS	DMPK
1641	AIDS	DLX6-AS1
1642	AIDS	HYMAI
1643	AIDS	LDMAR
1644	obesity	MEG3
1645	osteosarcoma	HTTAS
1646	Pancreatic ductal adenocarcinoma	BOK-AS1
1647	Psoriasis vulgaris	MEG3
1648	trophoblastic tumor	MALAT1
1649	Spinocerebellar ataxia type 7	CDKN2B-AS1
1650	AIDS	AK023948
1651	AIDS	PTCSC
1652	schizoaffective disorder	DLG2AS
1653	schizoaffective disorder	TRAF3IP2-AS1
1654	pheochromocytoma	MALAT1
1655	chronic lymphocytic leukemia	LSAMP-AS3
1656	ovarian cancer	SNHG5
1657	Pancreatic ductal adenocarcinoma	TDRG1
1658	atherosclerosis	PVT1
1659	ovarian cancer	TCL6
1660	type 2 diabetes	DLG2AS
1661	type 2 diabetes	TRAF3IP2-AS1
1662	pituitary adenomas	PVT1
1663	AIDS	LINC00312
1664	gastric cancer	PVT1
1665	velocardiofacial syndrome	ASFMR1
1666	velocardiofacial syndrome	FMR4
1667	lung cancer	LSINCT5
1668	photoperiod-sensitive male sterility	MEG3
1669	Split Hand/Split Foot malformation disorder	MEG3
1670	transient neonatal diabetes mellitus	MEG3
1671	myotonic dystrophy type 1	MEG3
1672	gestational trophoblastic diseases	MALAT1
1673	parotid cancer	KCNQ1DN
1674	type 2 diabetes	GAS5
1675	tongue cancer	KCNQ1DN
1676	lung cancer	BDNF-AS1
1677	ovarian cancer	CHL1-AS2
1678	ovarian cancer	CECR9
1679	testicular cancer	UCA1
1680	chronic lymphocytic leukemia	DMPK
1681	chronic lymphocytic leukemia	HYMAI
1682	chronic lymphocytic leukemia	DLX6-AS1
1683	chronic lymphocytic leukemia	LDMAR
1684	lymphoma	DGCR5
1685	tongue cancer	MALAT1
1686	Prader-Willi syndrome	HTTAS
1687	Beckwith-Wiedemann syndrome	MEG3
1688	ovarian cancer	AK023948
1689	ovarian cancer	PTCSC
1690	obesity	LINC00032
1691	endometrial cancer	CDKN2B-AS1
1692	ovarian cancer	LDMAR
1693	ovarian cancer	DLX6-AS1
1694	ovarian cancer	DMPK
1695	ovarian cancer	HYMAI
1696	melanoma	GNAS-AS1
1697	ovarian cancer	BPESC1
1698	ovarian cancer	PISRT1
1699	adrenocortical carcinomas	MEG3
1700	chronic lymphocytic leukemia	LINC00312
1701	biparental complete hydatidiform moles	MALAT1
1702	obesity	LINC00162
1703	melanoma	7SK
1704	ductal carcinoma	UCA1
1705	hepatocellular carcinoma	ATP6V1G2-DDX39B
1706	gastrointestinal stromal tumor	MEG3
1707	gastrointestinal stromal tumors	MEG3
1708	neuroblastoma	CECR9
1709	obesity	BX118339
1710	ovarian cancer	LINC00312
1711	bladder cancer	TDRG1
1712	meningioma	UCA1
1713	fragile X syndrome	MKRN3-AS1
1714	neuroblastoma	HYMAI
1715	neuroblastoma	DLX6-AS1
1716	neuroblastoma	LDMAR
1717	neuroblastoma	DMPK
1718	schizoaffective disorder	LINC00271
1719	neuroblastoma	CHL1-AS2
1720	neuroblastoma	AK023948
1721	neuroblastoma	PTCSC
1722	hepatocellular carcinoma	TERC
1723	neuroblastoma	BPESC1
1724	neuroblastoma	PISRT1
1725	lymphoma	LINC00271
1726	type 1 diabetes	HOTAIR
1727	Prader-Willi syndrome	TUG1
1728	melanoma	DAPK1
1729	melanoma	MAP3K14
1730	melanoma	PPP3CB
1731	pain	CDKN2B-AS1
1732	fragile X syndrome	C15orf2
1733	neuroblastoma	LINC00312
1734	melanoma	BC040587
1735	AIDS	BOK-AS1
1736	papillary thyroid carcinoma	PSORS1C3
1737	osteosarcoma	LINC00162
1738	Wilms' tumor	BDNF-AS1
1739	myocardial infarction	MEG3
1740	hepatocellular carcinoma	PRINS
1741	neuroblastoma	ESRG
1742	osteosarcoma	BCYRN1
1743	melanoma	WRAP53
1744	germ cell tumor	ESRG
1745	human spinocerebellar ataxia type 8	BCYRN1
1746	spinocerebellar ataxia type 8	BCYRN1
1747	testicular cancer	BX118339
1748	hepatocellular carcinoma	ZFAT-AS1
1749	hepatocellular carcinoma	SNHG4
1750	ovarian cancer	ESRG
1751	fragile X syndrome	IPW
1752	chronic lymphocytic leukemia	CECR9
1753	neuroblastoma	A130040M12Rik
1754	neuroblastoma	EPB41L4A-AS1
1755	neuroblastoma	RRP1B
1756	neuroblastoma	Yiya
1757	chronic lymphocytic leukemia	BPESC1
1758	chronic lymphocytic leukemia	PISRT1
1759	pancreatic cancer	MEG3
1760	chronic lymphocytic leukemia	CHL1-AS2
1761	neuroblastoma	ZNFX1-AS1
1762	psoriasis	IFNG-AS1
1763	non-small cell lung cancer	CDKN2B-AS1
1764	AIDS	CASC2
1765	AIDS	H19
1766	myocardial infarction	H19
1767	melanoma	RMST
1768	testicular cancer	NEAT1
1769	meningioma	LINC00032
1770	meningioma	PVT1
1771	chronic lymphocytic leukemia	AK023948
1772	chronic lymphocytic leukemia	PTCSC
1773	testicular cancer	HTTAS
1774	Psoriasis vulgaris	PRINS
1775	papillary thyroid carcinoma	ATP6V1G2-DDX39B
1776	obesity	PCGEM1
1777	parotid cancer	MALAT1
1778	testicular cancer	DSCAM-AS1
1779	AIDS	A130040M12Rik
1780	AIDS	EPB41L4A-AS1
1781	AIDS	RRP1B
1782	AIDS	Yiya
1783	trophoblastic tumor	MEG3
1784	obesity	BCYRN1
1785	Prader-Willi syndrome	SCAANT1
1786	endometriosis	MEG3
1787	Huntington's disease	WRAP53
1788	nasopharyngeal carcinoma	MEG3
1789	gastrointestinal stromal tumor	PVT1
1790	gastrointestinal stromal tumors	PVT1
1791	chronic lymphocytic leukemia	LINC00032
1792	multiple sclerosis	H19
1793	ovarian cancer	WRAP53
1794	meningioma	CECR3
1795	lung adenocarcinoma	CDKN2B-AS1
1796	Restless legs syndrome	B2 SINE RNA
1797	autoimmune thyroid disease	CDKN2B-AS1
1798	stroke	MEG3
1799	bladder cancer	XIST
1800	hepatocellular carcinoma	MESTIT1
1801	myocardial infarction	PVT1
1802	Beckwith-Wiedemann syndrome	CDKN2B-AS1
1803	heroin abuse	H19
1804	osteosarcoma	MIR155HG
1805	Pancreatic ductal adenocarcinoma	IGF2-AS
1806	papillary thyroid carcinoma	B1 SINE RNA
1807	papillary thyroid carcinoma	ESRG
1808	cervix cancer	KCNQ1DN
1809	Huntington's disease	KCNQ1OT1
1810	AIDS	ATXN8OS
1811	periodontitis	MEG3
1812	glaucoma	MEG3
1813	intracranial aneurysm	MEG3
1814	gastrointestinal stromal tumor	KCNQ1OT1
1815	gastrointestinal stromal tumors	KCNQ1OT1
1816	gestational trophoblastic diseases	MEG3
1817	Wilms' tumor	AIR
1818	Marek's disease	MALAT1
1819	myopia	CDKN2B-AS1
1820	colorectal cancer	KCNQ1DN
1821	hepatocellular carcinoma	MKRN3-AS1
1822	kidney cancer	CDKN2B-AS1
1823	renal cancer	CDKN2B-AS1
1824	melanoma	HULC
1825	gastric cancer	MEG3
1826	pre-eclampsia	MALAT1
1827	neuroblastoma	DAPK1
1828	neuroblastoma	MAP3K14
1829	neuroblastoma	PPP3CB
1830	chronic lymphocytic leukemia	CASC2
1831	papillary thyroid carcinoma	C15orf2
1832	papillary thyroid carcinoma	HIF1A-AS1
1833	melanoma	HIF1A-AS1
1834	neuroblastoma	BC040587
1835	psoriasis	ATXN8OS
1836	osteosarcoma	BDNF-AS1
1837	neuroblastoma	WT1-AS
1838	Pancreatic ductal adenocarcinoma	ATXN8OS
1839	Wilms' tumor	MIR155HG
1840	hepatocellular carcinoma	Ube3a-as
1841	hyperhomocysteinemia	MALAT1
1842	Huntington's disease	WT1-AS
1843	Wilms' tumor	GDNFOS
1844	hepatocellular carcinoma	IFNG-AS1
1845	drug abuse	H19
1846	Alzheimer disease	AIR
1847	papillary thyroid carcinoma	LINC00271
1848	narcolepsy	B2 SINE RNA
1849	colorectal cancer	PCGEM1
1850	obesity	LSAMP-AS3
1851	cardiovascular disease	MEG3
1852	meningioma	ATXN8OS
1853	biparental complete hydatidiform moles	MEG3
1854	papillary thyroid carcinoma	TCL6
1855	gastrointestinal stromal tumor	CRNDE
1856	gastrointestinal stromal tumors	CRNDE
1857	aortic aneurysm	MEG3
1858	leukemia	PVT1
1859	abdominal aortic aneurysm	MEG3
1860	testicular cancer	GDNFOS
1861	peripheral artery disease	MEG3
1862	papillary thyroid carcinoma	HULC
1863	papillary thyroid carcinoma	ZNFX1-AS1
1864	melasma	MALAT1
1865	papillary thyroid carcinoma	SRA1
1866	colorectal cancer	XIST
1867	coronary disease	MEG3
1868	coronary heart disease	MEG3
1869	chronic myeloid leukemia	PVT1
1870	Congenital hyperinsulinism	MALAT1
1871	Wilms' tumor	PSORS1C3
1872	papillary thyroid carcinoma	WRAP53
1873	coronary artery disease	MEG3
1874	hepatocellular carcinoma	NRON
1875	type 1 diabetes	PCGEM1
1876	type 2 diabetes	NEAT1
1877	neuroblastoma	AIR
1878	osteosarcoma	UCA1
1879	liver injury	7SL
1880	basal cell carcinoma	PVT1
1881	psoriasis	NAMA
1882	infertility	MEG3
1883	papillary thyroid carcinoma	WT1-AS
1884	papillary thyroid carcinoma	anti-NOS2A
1885	myeloproliferative polycythaemia vera	MALAT1
1886	Pancreatic ductal adenocarcinoma	MYCNOS
1887	Pancreatic ductal adenocarcinoma	NDM29
1888	AIDS	TDRG1
1889	neural tube defects	MALAT1
1890	dilated cardiomyopathy	SRA1
1891	colon cancer	PVT1
1892	adolescent idiopathic scoliosis	H19
1893	Silver-Russell syndrome	CDKN2B-AS1
1894	psoriasis	HCP5
1895	papillary thyroid carcinoma	DSCAM-AS1
1896	ovarian cancer	HAR1A
1897	Prader-Willi syndrome	KCNQ1OT1
1898	Prader-Willi syndrome	ATXN8OS
1899	pancreaticobiliary maljunction	BCYRN1
1900	liver injury	BCYRN1
1901	osteosarcoma	DLEU2
1902	AIDS	C1QTNF9B-AS1
1903	AIDS	CBR3-AS1
1904	AIDS	PCA3
1905	AIDS	PCAT1
1906	nasopharyngeal carcinoma	PVT1
1907	ovarian cancer	anti-NOS2A
1908	Wiedemann-Beckwith syndrome	MALAT1
1909	osteosarcoma	CRNDE
1910	periodontitis	PVT1
1911	obesity	TUG1
1912	hyperhomocysteinemia	MEG3
1913	obesity	NAMA
1914	DiGeorge syndrome	CDKN2B-AS1
1915	osteosarcoma	BOK-AS1
1916	embryonal carcinoma	MEG3
1917	papillary thyroid carcinoma	LSINCT5
1918	lung adenocarcinoma	PVT1
1919	type 2 diabetes	GNAS-AS1
1920	ovarian cancer	HCP5
1921	ovarian cancer	HULC
1922	endometriosis	PVT1
1923	AIDS	PSORS1C3
1924	type 1 diabetes	BCYRN1
1925	hepatocellular carcinoma	ASFMR1
1926	hepatocellular carcinoma	FMR4
1927	ovarian cancer	HAR1B
1928	pheochromocytoma	anti-NOS2A
1929	Wilms' tumor	LDMAR
1930	Wilms' tumor	DLX6-AS1
1931	Wilms' tumor	DMPK
1932	Wilms' tumor	HYMAI
1933	type 2 diabetes	MALAT1
1934	colon cancer	UCA1
1935	Prader-Willi syndrome	HAR1B
1936	chronic lymphocytic leukemia	MEG3
1937	Prader-Willi syndrome	HAR1A
1938	non-small cell lung cancer	PVT1
1939	pancreaticobiliary maljunction	MALAT1
1940	testicular cancer	LINC00032
1941	Neurofibromatosis type 1	PVT1
1942	atherosclerosis	BCYRN1
1943	osteosarcoma	TUG1
1944	testicular cancer	LINC00162
1945	colorectal cancer	TDRG1
1946	ovarian cancer	PDZRN3-AS1
1947	HCV	CDKN2B-AS1
1948	Endometrial stromal sarcoma	HOTAIR
1949	Wilms' tumor	CECR9
1950	hepatocellular carcinoma	SCAANT1
1951	bladder cancer	LINC00032
1952	testicular cancer	ZNFX1-AS1
1953	cat eye syndrome	BX118339
1954	lung cancer	HLA-AS1
1955	diabetic nephropathy	IGF2-AS
1956	Wilms' tumor	CHL1-AS2
1957	liver cancer	HOTAIR
1958	testicular cancer	TUG1
1959	Wilms' tumor	BPESC1
1960	Wilms' tumor	PISRT1
1961	colorectal cancer	NEAT1
1962	osteosarcoma	GDNFOS
1963	Wilms' tumor	AK023948
1964	Wilms' tumor	PTCSC
1965	lung cancer	MIR155HG
1966	endometrial cancer	MEG3
1967	Huntington's disease	ATP6V1G2-DDX39B
1968	neuroblastoma	BCAR4
1969	neuroblastoma	MIR31HG
1970	neuroblastoma	PINC
1971	chronic lymphocytic leukemia	H19
1972	narcolepsy	CDKN2B-AS1
1973	neuroblastoma	C1QTNF9B-AS1
1974	neuroblastoma	CBR3-AS1
1975	neuroblastoma	PCA3
1976	neuroblastoma	PCAT1
1977	Prader-Willi syndrome	TERC
1978	colorectal cancer	HTTAS
1979	chronic lymphocytic leukemia	NEAT1
1980	Prader-Willi syndrome	LINC00162
1981	hepatocellular carcinoma	BACE1-AS
1982	hepatocellular carcinoma	SNHG3
1983	hepatocellular carcinoma	SOX2-OT
1984	chronic myeloproliferative disorders	BCYRN1
1985	gestational choriocarcinoma	BCYRN1
1986	growth restriction	BCYRN1
1987	hematopoiesis	BCYRN1
1988	Mullerian aplasia	BCYRN1
1989	lung cancer	7SK
1990	Alzheimer disease	B2 SINE RNA
1991	Prader-Willi syndrome	AK042766
1992	Wilms' tumor	LINC00312
1993	ovarian cancer	SNHG11
1994	papillary thyroid carcinoma	DGCR5
1995	liver injury	MALAT1
1996	acute myeloid leukemia	MALAT1
1997	squamous carcinoma	MEG3
1998	neuroblastoma	TCL6
1999	AIDS	PVT1
[truncated: 17,414 more rows]
