# Supplementary material for: Constructing lncRNA functional similarity network based on lncRNA-disease associations and disease semantic similarity
Source: Sci Rep. 2015 Jun 10;5:11338. doi: 10.1038/srep11338 (PMC4462156; doi:10.1038/srep11338)
Supplement: Supplementary Table 6 [file srep11338-s7.xls]

## Sheet: Sheet1
7sk	1	0	0.195011	0.02	0.0176786	0.0263049	0	0.0869163	0.018125	0.0424652	0.018125	0.02	0	0.0410299	0.0136455	0.0125	0	0	0	0	0	0	0	0	0.266849	0.0183007	0.0723748	0	0	0	0.0683832	0.02	0.0310474	0.195011	0	0	0	0.00883219	0	0	0	0	0.681514	0	0.0195752	0.102333	0.02	0	0.0174348
h19	0	1	0	0.0439024	0.126633	0.0314808	0.0294118	0	0.198388	0	0.198388	0.0439024	0.139896	0.0401904	0.185527	0.0228032	0.139896	0.67033	0.241557	1	1	0.00987306	0	0.00987306	0	0.0807692	0	0.0192308	0.0111111	0.0192308	0.0711462	0.0439024	0.0638642	0	0.0932265	0.00987306	0	0.114847	0.00987306	0.00987306	0.010989	0.199054	0	0.130841	0.0896734	0	0.0439024	0.199054	0.314309
bace1as	0.195011	0	1	0	0.00833333	0.0375024	0	0.0357143	0	0	0	0	0	0.04	0.00606469	0	0	0	0	0	0	0	0	0	0.149206	0	0.0746888	0	0	0	0.08	0	0.0884146	1	0	0	0	0.0723514	0	0	0	0	0.269439	0	0	0.396887	0	0	0
bc200	0.02	0.0439024	0	1	0.0806598	0.138961	0.0366492	0	0.399219	0	0.399219	1	0.166667	0.108056	0.144121	0.130581	0.166667	0.0351855	0.0881585	0.0439024	0.0439024	0.0167428	0	0.0167428	0	0.255061	0.0828729	0.025641	0.0179641	0.025641	0.2	1	0.130295	0	0.0956968	0.0167428	0	0.138256	0.0167428	0.0167428	0.0177515	0.0882255	0	0.0646766	0.534345	0	1	0.0882255	0.56141
terra	0.0176786	0.126633	0.00833333	0.0806598	1	0.0801337	0.0151351	0.0421053	0.121147	0	0.121147	0.0806598	0.0689655	0.0395979	0.250722	0.0474591	0.0689655	0.124353	0.112936	0.126633	0.126633	0.00695103	0	0.00695103	0.00823045	0.073866	0.0255775	0.010582	0.00745342	0.010582	0.0487462	0.0806598	0.0797458	0.00833333	0.0793758	0.00695103	0	0.0714066	0.00695103	0.00695103	0.0262718	0.135072	0.00880196	0.0758974	0.112637	0	0.0806598	0.135072	0.145456
anril	0.0263049	0.0314808	0.0375024	0.138961	0.0801337	1	0.169962	0.0246682	0.293118	0	0.293118	0.138961	0.165102	0.170861	0.268988	0.113824	0.165102	0.0987578	0.369098	0.0314808	0.0314808	0.0868568	0.0198582	0.0868568	0.022136	0.0842277	0.0313759	0.0611105	0.049821	0.0611105	0.120762	0.138961	0.261833	0.0375024	0.298137	0.0868568	0	0.18363	0.0868568	0.0868568	0.0885929	0.0931981	0.0225653	0.0777077	0.258377	0.0380971	0.138961	0.0931981	0.142442
disc2	0	0.0294118	0	0.0366492	0.0151351	0.169962	1	0	0.0355732	0	0.0355732	0.0366492	0.0726257	0.295636	0.0522729	0.16259	0.0726257	0.0812325	0.427566	0.0294118	0.0294118	0.228178	0	0.228178	0	0.0447154	0	0.123711	0.108434	0.123711	0.150628	0.0366492	0.0412259	0	0.440667	0.228178	0	0.0618668	0.228178	0.228178	0.107143	0.0834264	0	0.1	0.0526531	0	0.0366492	0.0834264	0.0344718
igf2as	0.0869163	0	0.0357143	0	0.0421053	0.0246682	0	1	0	0	0	0	0	0.0188679	0	0	0	0	0	0	0	0	0	0	0.105727	0	0.0392157	0	0	0	0.0377358	0	0	0.0357143	0	0	0	0	0	0	0	0	0.0954907	0	0	0	0	0	0
kcnq1ot1	0.018125	0.198388	0	0.399219	0.121147	0.293118	0.0355732	0	1	0	1	0.399219	0.164643	0.199691	0.485089	0.331805	0.164643	0.175948	0.287908	0.198388	0.198388	0.0149452	0	0.0149452	0	0.231517	0.121547	0.0243368	0.0162298	0.0243368	0.251841	0.399219	0.426593	0	0.197052	0.0149452	0	0.154704	0.0149452	0.0149452	0.0160327	0.135876	0	0.0796107	0.434866	0	0.399219	0.135876	0.628538
ahif	0.0424652	0	0	0	0	0	0	0	0	1	0	0	0	0	0	0	0	0	0	0	0	0	0	0	0	0	0	0	0	0	0	0	0	0	0	0	0	0	0	0	0	0	0	0	0	0	0	0	0
bc1	0.018125	0.198388	0	0.399219	0.121147	0.293118	0.0355732	0	1	0	1	0.399219	0.164643	0.199691	0.485089	0.331805	0.164643	0.175948	0.287908	0.198388	0.198388	0.0149452	0	0.0149452	0	0.231517	0.121547	0.0243368	0.0162298	0.0243368	0.251841	0.399219	0.426593	0	0.197052	0.0149452	0	0.154704	0.0149452	0.0149452	0.0160327	0.135876	0	0.0796107	0.434866	0	0.399219	0.135876	0.628538
cdkn1c-as	0.02	0.0439024	0	1	0.0806598	0.138961	0.0366492	0	0.399219	0	0.399219	1	0.166667	0.108056	0.144121	0.130581	0.166667	0.0351855	0.0881585	0.0439024	0.0439024	0.0167428	0	0.0167428	0	0.255061	0.0828729	0.025641	0.0179641	0.025641	0.2	1	0.130295	0	0.0956968	0.0167428	0	0.138256	0.0167428	0.0167428	0.0177515	0.0882255	0	0.0646766	0.534345	0	1	0.0882255	0.56141
gas5	0	0.139896	0	0.166667	0.0689655	0.165102	0.0726257	0	0.164643	0	0.164643	0.166667	1	0.114108	0.26035	0.119157	1	0.112373	0.404227	0.139896	0.139896	0.0574713	0.166667	0.0574713	0	0.178723	0	0.0928962	0.0580645	0.0928962	0.171053	0.166667	0.353769	0	0.477117	0.0574713	0	0.722795	0.0574713	0.0574713	0.0573248	0.197531	0	0.164021	0.502411	0	0.166667	0.197531	0.161882
hotair	0.0410299	0.0401904	0.04	0.108056	0.0395979	0.170861	0.295636	0.0188679	0.199691	0	0.199691	0.108056	0.114108	1	0.159971	0.483551	0.114108	0.0724007	0.239007	0.0401904	0.0401904	0.556824	0	0.556824	0.039604	0.121982	0.113537	0.094502	0.0734812	0.094502	0.554235	0.108056	0.11195	0.04	0.225079	0.556824	0	0.111233	0.556824	0.556824	0.0727143	0.0980103	0.0340265	0.0929076	0.158928	0	0.108056	0.0980103	0.110753
l1pa16	0.0136455	0.185527	0.00606469	0.144121	0.250722	0.268988	0.0522729	0	0.485089	0	0.485089	0.144121	0.26035	0.159971	1	0.209774	0.26035	0.180395	0.35973	0.185527	0.185527	0.0389737	0.0238095	0.0389737	0.00598007	0.175755	0.0424655	0.0405821	0.0283275	0.0405821	0.169623	0.144121	0.344928	0.00606469	0.295193	0.0389737	0	0.278879	0.0389737	0.0389737	0.027981	0.318538	0.00687981	0.184281	0.350215	0	0.144121	0.318538	0.348358
lincrna-p21	0.0125	0.0228032	0	0.130581	0.0474591	0.113824	0.16259	0	0.331805	0	0.331805	0.130581	0.119157	0.483551	0.209774	1	0.119157	0.0332182	0.164585	0.0228032	0.0228032	0.670218	0	0.670218	0	0.234284	0.0368324	0.0516807	0.0291267	0.0516807	0.136514	0.130581	0.29701	0	0.143454	0.670218	0	0.106469	0.670218	0.670218	0.0287235	0.0799062	0	0.0675698	0.288501	0	0.130581	0.0799062	0.263962
lsinct5	0	0.139896	0	0.166667	0.0689655	0.165102	0.0726257	0	0.164643	0	0.164643	0.166667	1	0.114108	0.26035	0.119157	1	0.112373	0.404227	0.139896	0.139896	0.0574713	0.166667	0.0574713	0	0.178723	0	0.0928962	0.0580645	0.0928962	0.171053	0.166667	0.353769	0	0.477117	0.0574713	0	0.722795	0.0574713	0.0574713	0.0573248	0.197531	0	0.164021	0.502411	0	0.166667	0.197531	0.161882
malat1	0	0.67033	0	0.0351855	0.124353	0.0987578	0.0812325	0	0.175948	0	0.175948	0.0351855	0.112373	0.0724007	0.180395	0.0332182	0.112373	1	0.364167	0.67033	0.67033	0.0280698	0	0.0280698	0	0.0642628	0	0.0529219	0.0314815	0.0529219	0.0974481	0.0351855	0.0631376	0	0.108501	0.0280698	0	0.100466	0.0280698	0.0280698	0.67033	0.160527	0	0.102209	0.0842819	0	0.0351855	0.160527	0.254997
meg3	0	0.241557	0	0.0881585	0.112936	0.369098	0.427566	0	0.287908	0	0.287908	0.0881585	0.404227	0.239007	0.35973	0.164585	0.404227	0.364167	1	0.241557	0.241557	0.148832	0.0555556	0.148832	0	0.10143	0	0.138419	0.127149	0.138419	0.171794	0.0881585	0.271293	0	0.54901	0.148832	0	0.370535	0.148832	0.148832	0.215736	0.184841	0	0.148544	0.32638	0	0.0881585	0.184841	0.33161
ncrna-ccnd1	0	1	0	0.0439024	0.126633	0.0314808	0.0294118	0	0.198388	0	0.198388	0.0439024	0.139896	0.0401904	0.185527	0.0228032	0.139896	0.67033	0.241557	1	1	0.00987306	0	0.00987306	0	0.0807692	0	0.0192308	0.0111111	0.0192308	0.0711462	0.0439024	0.0638642	0	0.0932265	0.00987306	0	0.114847	0.00987306	0.00987306	0.010989	0.199054	0	0.130841	0.0896734	0	0.0439024	0.199054	0.314309
neat-1	0	1	0	0.0439024	0.126633	0.0314808	0.0294118	0	0.198388	0	0.198388	0.0439024	0.139896	0.0401904	0.185527	0.0228032	0.139896	0.67033	0.241557	1	1	0.00987306	0	0.00987306	0	0.0807692	0	0.0192308	0.0111111	0.0192308	0.0711462	0.0439024	0.0638642	0	0.0932265	0.00987306	0	0.114847	0.00987306	0.00987306	0.010989	0.199054	0	0.130841	0.0896734	0	0.0439024	0.199054	0.314309
p53 mrna	0	0.00987306	0	0.0167428	0.00695103	0.0868568	0.228178	0	0.0149452	0	0.0149452	0.0167428	0.0574713	0.556824	0.0389737	0.670218	0.0574713	0.0280698	0.148832	0.00987306	0.00987306	1	0	1	0	0.0307868	0	0.0672646	0.037702	0.0672646	0.109541	0.0167428	0.0253053	0	0.11993	1	0	0.0465446	1	1	0.0371681	0.0613856	0	0.0764791	0.035843	0	0.0167428	0.0613856	0.0133419
pr antisense	0	0	0	0	0	0.0198582	0	0	0	0	0	0	0.166667	0	0.0238095	0	0.166667	0	0.0555556	0	0	0	1	0	0	0	0	0.0377358	0	0.0377358	0	0	0.0416667	0	0.0666667	0	0	0.111111	0	0	0	0	0	0	0.0666667	0	0	0	0
sra	0	0.00987306	0	0.0167428	0.00695103	0.0868568	0.228178	0	0.0149452	0	0.0149452	0.0167428	0.0574713	0.556824	0.0389737	0.670218	0.0574713	0.0280698	0.148832	0.00987306	0.00987306	1	0	1	0	0.0307868	0	0.0672646	0.037702	0.0672646	0.109541	0.0167428	0.0253053	0	0.11993	1	0	0.0465446	1	1	0.0371681	0.0613856	0	0.0764791	0.035843	0	0.0167428	0.0613856	0.0133419
uc.160+	0.266849	0	0.149206	0	0.00823045	0.022136	0	0.105727	0	0	0	0	0	0.039604	0.00598007	0	0	0	0	0	0	0	0	0	1	0	0.0901639	0	0	0	0.0792079	0	0.00803213	0.149206	0	0	0	0.00795681	0	0	0	0	0.37746	0	0	0.05	0	0	0
uc.346+	0.0183007	0.0807692	0	0.255061	0.073866	0.0842277	0.0447154	0	0.231517	0	0.231517	0.255061	0.178723	0.121982	0.175755	0.234284	0.178723	0.0642628	0.10143	0.0807692	0.0807692	0.0307868	0	0.0307868	0	1	0.0762712	0.036	0.0315315	0.036	0.213559	0.255061	0.350209	0	0.116613	0.0307868	0	0.252972	0.0307868	0.0307868	0.03125	0.117658	0	0.0976562	0.573397	0	0.255061	0.117658	0.263945
uc283+a	0.0723748	0	0.0746888	0.0828729	0.0255775	0.0313759	0	0.0392157	0.121547	0	0.121547	0.0828729	0	0.113537	0.0424655	0.0368324	0	0	0	0	0	0	0	0	0.0901639	0.0762712	1	0	0	0	0.227074	0.0828729	0.0259739	0.0746888	0	0	0	0	0	0	0	0	0.0583942	0	0.064978	0	0.0828729	0	0.056588
uca1	0	0.0192308	0	0.025641	0.010582	0.0611105	0.123711	0	0.0243368	0	0.0243368	0.025641	0.0928962	0.094502	0.0405821	0.0516807	0.0928962	0.0529219	0.138419	0.0192308	0.0192308	0.0672646	0.0377358	0.0672646	0	0.036	0	1	0.305882	1	0.123457	0.025641	0.0395776	0	0.0857108	0.0672646	0	0.0722916	0.0672646	0.0672646	0.0697674	0.0585021	0	0.0686275	0.0546149	0	0.025641	0.0585021	0.0231241
wt1-as	0	0.0111111	0	0.0179641	0.00745342	0.049821	0.108434	0	0.0162298	0	0.0162298	0.0179641	0.0580645	0.0734812	0.0283275	0.0291267	0.0580645	0.0314815	0.127149	0.0111111	0.0111111	0.037702	0	0.037702	0	0.0315315	0	0.305882	1	0.305882	0.111628	0.0179641	0.0261967	0	0.0662213	0.037702	0	0.0472359	0.037702	0.037702	0.0416667	0.0410557	0	0.0454545	0.0367177	0	0.0179641	0.0410557	0.0146742
xist	0	0.0192308	0	0.025641	0.010582	0.0611105	0.123711	0	0.0243368	0	0.0243368	0.025641	0.0928962	0.094502	0.0405821	0.0516807	0.0928962	0.0529219	0.138419	0.0192308	0.0192308	0.0672646	0.0377358	0.0672646	0	0.036	0	1	0.305882	1	0.123457	0.025641	0.0395776	0	0.0857108	0.0672646	0	0.0722916	0.0672646	0.0672646	0.0697674	0.0585021	0	0.0686275	0.0546149	0	0.025641	0.0585021	0.0231241
zfas1	0.0683832	0.0711462	0.08	0.2	0.0487462	0.120762	0.150628	0.0377358	0.251841	0	0.251841	0.2	0.171053	0.554235	0.169623	0.136514	0.171053	0.0974481	0.171794	0.0711462	0.0711462	0.109541	0	0.109541	0.0792079	0.213559	0.227074	0.123457	0.111628	0.123457	1	0.2	0.125646	0.08	0.138853	0.109541	0	0.147279	0.109541	0.109541	0.110599	0.12515	0.0680529	0.128514	0.199634	0	0.2	0.12515	0.158074
mer11c	0.02	0.0439024	0	1	0.0806598	0.138961	0.0366492	0	0.399219	0	0.399219	1	0.166667	0.108056	0.144121	0.130581	0.166667	0.0351855	0.0881585	0.0439024	0.0439024	0.0167428	0	0.0167428	0	0.255061	0.0828729	0.025641	0.0179641	0.025641	0.2	1	0.130295	0	0.0956968	0.0167428	0	0.138256	0.0167428	0.0167428	0.0177515	0.0882255	0	0.0646766	0.534345	0	1	0.0882255	0.56141
htr2a-as1(antisense htr)	0.0310474	0.0638642	0.0884146	0.130295	0.0797458	0.261833	0.0412259	0	0.426593	0	0.426593	0.130295	0.353769	0.11195	0.344928	0.29701	0.353769	0.0631376	0.271293	0.0638642	0.0638642	0.0253053	0.0416667	0.0253053	0.00803213	0.350209	0.0259739	0.0395776	0.0261967	0.0395776	0.125646	0.130295	1	0.0884146	0.338493	0.0253053	0	0.37319	0.0253053	0.0253053	0.0258819	0.121962	0.0249406	0.0825855	0.523317	0.0824607	0.130295	0.121962	0.219957
hulc	0.195011	0	1	0	0.00833333	0.0375024	0	0.0357143	0	0	0	0	0	0.04	0.00606469	0	0	0	0	0	0	0	0	0	0.149206	0	0.0746888	0	0	0	0.08	0	0.0884146	1	0	0	0	0.0723514	0	0	0	0	0.269439	0	0	0.396887	0	0	0
uc.338	0	0.0932265	0	0.0956968	0.0793758	0.298137	0.440667	0	0.197052	0	0.197052	0.0956968	0.477117	0.225079	0.295193	0.143454	0.477117	0.108501	0.54901	0.0932265	0.0932265	0.11993	0.0666667	0.11993	0	0.116613	0	0.0857108	0.0662213	0.0857108	0.138853	0.0956968	0.338493	0	1	0.11993	0	0.425661	0.11993	0.11993	0.0654289	0.468854	0	0.462183	0.362205	0	0.0956968	0.468854	0.121531
heih	0	0.00987306	0	0.0167428	0.00695103	0.0868568	0.228178	0	0.0149452	0	0.0149452	0.0167428	0.0574713	0.556824	0.0389737	0.670218	0.0574713	0.0280698	0.148832	0.00987306	0.00987306	1	0	1	0	0.0307868	0	0.0672646	0.037702	0.0672646	0.109541	0.0167428	0.0253053	0	0.11993	1	0	0.0465446	1	1	0.0371681	0.0613856	0	0.0764791	0.035843	0	0.0167428	0.0613856	0.0133419
tp53tg1	0	0	0	0	0	0	0	0	0	0	0	0	0	0	0	0	0	0	0	0	0	0	0	0	0	0	0	0	0	0	0	0	0	0	0	0	1	0	0	0	0	0	0	0	0	0	0	0	0
hy1	0.00883219	0.114847	0.0723514	0.138256	0.0714066	0.18363	0.0618668	0	0.154704	0	0.154704	0.138256	0.722795	0.111233	0.278879	0.106469	0.722795	0.100466	0.370535	0.114847	0.114847	0.0465446	0.111111	0.0465446	0.00795681	0.252972	0	0.0722916	0.0472359	0.0722916	0.147279	0.138256	0.37319	0.0723514	0.425661	0.0465446	0	1	0.0465446	0.0465446	0.0466605	0.176499	0.0117763	0.136864	0.485588	0.0892667	0.138256	0.176499	0.145792
hy3	0	0.00987306	0	0.0167428	0.00695103	0.0868568	0.228178	0	0.0149452	0	0.0149452	0.0167428	0.0574713	0.556824	0.0389737	0.670218	0.0574713	0.0280698	0.148832	0.00987306	0.00987306	1	0	1	0	0.0307868	0	0.0672646	0.037702	0.0672646	0.109541	0.0167428	0.0253053	0	0.11993	1	0	0.0465446	1	1	0.0371681	0.0613856	0	0.0764791	0.035843	0	0.0167428	0.0613856	0.0133419
ptenp1	0	0.00987306	0	0.0167428	0.00695103	0.0868568	0.228178	0	0.0149452	0	0.0149452	0.0167428	0.0574713	0.556824	0.0389737	0.670218	0.0574713	0.0280698	0.148832	0.00987306	0.00987306	1	0	1	0	0.0307868	0	0.0672646	0.037702	0.0672646	0.109541	0.0167428	0.0253053	0	0.11993	1	0	0.0465446	1	1	0.0371681	0.0613856	0	0.0764791	0.035843	0	0.0167428	0.0613856	0.0133419
uc.73a	0	0.010989	0	0.0177515	0.0262718	0.0885929	0.107143	0	0.0160327	0	0.0160327	0.0177515	0.0573248	0.0727143	0.027981	0.0287235	0.0573248	0.67033	0.215736	0.010989	0.010989	0.0371681	0	0.0371681	0	0.03125	0	0.0697674	0.0416667	0.0697674	0.110599	0.0177515	0.0258819	0	0.0654289	0.0371681	0	0.0466605	0.0371681	0.0371681	1	0.0405783	0	0.0449438	0.0362805	0	0.0177515	0.0405783	0.0144948
ba318c17.1	0	0.199054	0	0.0882255	0.135072	0.0931981	0.0834264	0	0.135876	0	0.135876	0.0882255	0.197531	0.0980103	0.318538	0.0799062	0.197531	0.160527	0.184841	0.199054	0.199054	0.0613856	0	0.0613856	0	0.117658	0	0.0585021	0.0410557	0.0585021	0.12515	0.0882255	0.121962	0	0.468854	0.0613856	0	0.176499	0.0613856	0.0613856	0.0405783	1	0	0.805996	0.153375	0	0.0882255	1	0.15785
dj974n19.1	0.681514	0	0.269439	0	0.00880196	0.0225653	0	0.0954907	0	0	0	0	0	0.0340265	0.00687981	0	0	0	0	0	0	0	0	0	0.37746	0	0.0583942	0	0	0	0.0680529	0	0.0249406	0.269439	0	0	0	0.0117763	0	0	0	0	1	0	0	0.153499	0	0	0
uc.159	0	0.130841	0	0.0646766	0.0758974	0.0777077	0.1	0	0.0796107	0	0.0796107	0.0646766	0.164021	0.0929076	0.184281	0.0675698	0.164021	0.102209	0.148544	0.130841	0.130841	0.0764791	0	0.0764791	0	0.0976562	0	0.0686275	0.0454545	0.0686275	0.128514	0.0646766	0.0825855	0	0.462183	0.0764791	0	0.136864	0.0764791	0.0764791	0.0449438	0.805996	0	1	0.11101	0	0.0646766	0.805996	0.0910404
uc.21	0.0195752	0.0896734	0	0.534345	0.112637	0.258377	0.0526531	0	0.434866	0	0.434866	0.534345	0.502411	0.158928	0.350215	0.288501	0.502411	0.0842819	0.32638	0.0896734	0.0896734	0.035843	0.0666667	0.035843	0	0.573397	0.064978	0.0546149	0.0367177	0.0546149	0.199634	0.534345	0.523317	0	0.362205	0.035843	0	0.485588	0.035843	0.035843	0.0362805	0.153375	0	0.11101	1	0	0.534345	0.153375	0.538063
uc.283+a	0.102333	0	0.396887	0	0	0.0380971	0	0	0	0	0	0	0	0	0	0	0	0	0	0	0	0	0	0	0.05	0	0	0	0	0	0	0	0.0824607	0.396887	0	0	0	0.0892667	0	0	0	0	0.153499	0	0	1	0	0	0
uc.72	0.02	0.0439024	0	1	0.0806598	0.138961	0.0366492	0	0.399219	0	0.399219	1	0.166667	0.108056	0.144121	0.130581	0.166667	0.0351855	0.0881585	0.0439024	0.0439024	0.0167428	0	0.0167428	0	0.255061	0.0828729	0.025641	0.0179641	0.025641	0.2	1	0.130295	0	0.0956968	0.0167428	0	0.138256	0.0167428	0.0167428	0.0177515	0.0882255	0	0.0646766	0.534345	0	1	0.0882255	0.56141
e2f4 antisense	0	0.199054	0	0.0882255	0.135072	0.0931981	0.0834264	0	0.135876	0	0.135876	0.0882255	0.197531	0.0980103	0.318538	0.0799062	0.197531	0.160527	0.184841	0.199054	0.199054	0.0613856	0	0.0613856	0	0.117658	0	0.0585021	0.0410557	0.0585021	0.12515	0.0882255	0.121962	0	0.468854	0.0613856	0	0.176499	0.0613856	0.0613856	0.0405783	1	0	0.805996	0.153375	0	0.0882255	1	0.15785
dgcr5	0.0174348	0.314309	0	0.56141	0.145456	0.142442	0.0344718	0	0.628538	0	0.628538	0.56141	0.161882	0.110753	0.348358	0.263962	0.161882	0.254997	0.33161	0.314309	0.314309	0.0133419	0	0.0133419	0	0.263945	0.056588	0.0231241	0.0146742	0.0231241	0.158074	0.56141	0.219957	0	0.121531	0.0133419	0	0.145792	0.0133419	0.0133419	0.0144948	0.15785	0	0.0910404	0.538063	0	0.56141	0.15785	1
nron	0	1	0	0.0439024	0.126633	0.0314808	0.0294118	0	0.198388	0	0.198388	0.0439024	0.139896	0.0401904	0.185527	0.0228032	0.139896	0.67033	0.241557	1	1	0.00987306	0	0.00987306	0	0.0807692	0	0.0192308	0.0111111	0.0192308	0.0711462	0.0439024	0.0638642	0	0.0932265	0.00987306	0	0.114847	0.00987306	0.00987306	0.010989	0.199054	0	0.130841	0.0896734	0	0.0439024	0.199054	0.314309
fmr1-as1(asfmr1)	0	0.67033	0	0.0351855	0.124353	0.0987578	0.0812325	0	0.175948	0	0.175948	0.0351855	0.112373	0.0724007	0.180395	0.0332182	0.112373	1	0.364167	0.67033	0.67033	0.0280698	0	0.0280698	0	0.0642628	0	0.0529219	0.0314815	0.0529219	0.0974481	0.0351855	0.0631376	0	0.108501	0.0280698	0	0.100466	0.0280698	0.0280698	0.67033	0.160527	0	0.102209	0.0842819	0	0.0351855	0.160527	0.254997
fmr1-as1	0	0.241557	0	0.0881585	0.112936	0.369098	0.427566	0	0.287908	0	0.287908	0.0881585	0.404227	0.239007	0.35973	0.164585	0.404227	0.364167	1	0.241557	0.241557	0.148832	0.0555556	0.148832	0	0.10143	0	0.138419	0.127149	0.138419	0.171794	0.0881585	0.271293	0	0.54901	0.148832	0	0.370535	0.148832	0.148832	0.215736	0.184841	0	0.148544	0.32638	0	0.0881585	0.184841	0.33161
anti-nos2a	0.116185	0	0.0648464	0	0.0542986	0.0288256	0	0.24878	0	0	0	0	0	0.0338078	0.00894318	0	0	0.0285714	0.0257511	0	0	0	0	0	0.273649	0.0486111	0.0585586	0	0	0	0.0676157	0	0.0121528	0.0648464	0	0	0	0.0245776	0	0	0.0428571	0	0.151456	0	0.0194444	0	0	0	0
har1a(har1f)	0.010866	0.281346	0	0.244275	0.257312	0.276614	0.0755272	0	0.529916	0	0.529916	0.244275	0.276999	0.180955	0.696288	0.269661	0.276999	0.26859	0.40234	0.281346	0.281346	0.0517533	0.0238095	0.0517533	0	0.297561	0.0445512	0.0445318	0.029385	0.0445318	0.180578	0.244275	0.44141	0	0.385179	0.0517533	0	0.293498	0.0517533	0.0517533	0.0290377	0.327971	0	0.268105	0.52907	0	0.244275	0.327971	0.549845
har1b(har1r)	0.0751731	0	0.112745	0	0	0.0334317	0	0	0	0	0	0	0	0	0	0	0	0	0	0	0	0	0	0	0.0869565	0	0	0	0	0	0	0	0.0398551	0.112745	0	0	0	0.0640146	0	0	0	0	0.11276	0	0	0.181208	0	0	0
mir155hg	0.0341916	0.128667	0.032	0.136044	0.112271	0.29354	0.110395	0.0150943	0.239642	0	0.239642	0.136044	0.485409	0.375172	0.421178	0.116068	0.485409	0.162726	0.387825	0.128667	0.128667	0.0733685	0.0666667	0.0733685	0.0316832	0.212609	0.0908297	0.0933588	0.0753845	0.0933588	0.481853	0.136044	0.324244	0.032	0.390101	0.0733685	0	0.473361	0.0733685	0.0733685	0.101332	0.236147	0.0272212	0.174967	0.414407	0	0.136044	0.236147	0.167581
spry4-it1	0.0751731	0	0.112745	0	0	0.0334317	0	0	0	0	0	0	0	0	0	0	0	0	0	0	0	0	0	0	0.0869565	0	0	0	0	0	0	0	0.0398551	0.112745	0	0	0	0.0640146	0	0	0	0	0.11276	0	0	0.181208	0	0	0
linc-md1	0	0.00987306	0	0.0167428	0.00695103	0.0868568	0.228178	0	0.0149452	0	0.0149452	0.0167428	0.0574713	0.556824	0.0389737	0.670218	0.0574713	0.0280698	0.148832	0.00987306	0.00987306	1	0	1	0	0.0307868	0	0.0672646	0.037702	0.0672646	0.109541	0.0167428	0.0253053	0	0.11993	1	0	0.0465446	1	1	0.0371681	0.0613856	0	0.0764791	0.035843	0	0.0167428	0.0613856	0.0133419
miat	0	0.0932265	0	0.0956968	0.0793758	0.298137	0.440667	0	0.197052	0	0.197052	0.0956968	0.477117	0.225079	0.295193	0.143454	0.477117	0.108501	0.54901	0.0932265	0.0932265	0.11993	0.0666667	0.11993	0	0.116613	0	0.0857108	0.0662213	0.0857108	0.138853	0.0956968	0.338493	0	1	0.11993	0	0.425661	0.11993	0.11993	0.0654289	0.468854	0	0.462183	0.362205	0	0.0956968	0.468854	0.121531
evf2	0.00890319	0.228042	0	0.219724	0.136142	0.384905	0.190357	0	0.548602	0	0.548602	0.219724	0.256628	0.272406	0.496314	0.359476	0.256628	0.244318	0.496566	0.228042	0.228042	0.17148	0.0222222	0.17148	0	0.25914	0.0253426	0.0529807	0.0388788	0.0529807	0.139155	0.219724	0.493263	0	0.563332	0.17148	0	0.265681	0.17148	0.17148	0.053791	0.345083	0	0.231061	0.538187	0	0.219724	0.345083	0.429432
21a	0	0.139896	0	0.166667	0.0689655	0.165102	0.0726257	0	0.164643	0	0.164643	0.166667	1	0.114108	0.26035	0.119157	1	0.112373	0.404227	0.139896	0.139896	0.0574713	0.166667	0.0574713	0	0.178723	0	0.0928962	0.0580645	0.0928962	0.171053	0.166667	0.353769	0	0.477117	0.0574713	0	0.722795	0.0574713	0.0574713	0.0573248	0.197531	0	0.164021	0.502411	0	0.166667	0.197531	0.161882
deltamycn	0.0108932	0.0338721	0.0226415	0.0478573	0.0246718	0.130585	0.232922	0	0.054208	0	0.054208	0.0478573	0.126238	0.176825	0.084679	0.14804	0.126238	0.064716	0.186799	0.0338721	0.0338721	0.181127	0	0.181127	0.00995025	0.0743648	0	0.0929343	0.0718266	0.0929343	0.136645	0.0478573	0.0828165	0.0226415	0.169583	0.181127	0	0.13399	0.181127	0.181127	0.0709974	0.0998059	0.0145243	0.100259	0.100283	0.0412698	0.0478573	0.0998059	0.0479921
gtl2-as	0.00857143	0.432859	0	0.388731	0.204561	0.257094	0.0732739	0	0.418781	0	0.418781	0.388731	0.443751	0.128994	0.413814	0.107499	0.443751	0.379211	0.42151	0.432859	0.432859	0.0470521	0.0632184	0.0470521	0	0.159639	0.0276243	0.1549	0.0599369	0.1549	0.14977	0.388731	0.307907	0	0.528036	0.0470521	0	0.404413	0.0470521	0.0470521	0.0394104	0.462595	0	0.425981	0.555655	0	0.388731	0.462595	0.49217
mycnos	0	0.108649	0	0.133089	0.0688349	0.244075	0.0613085	0	0.372004	0	0.372004	0.133089	0.72549	0.109547	0.254758	0.10173	0.72549	0.0958179	0.37169	0.108649	0.108649	0.0442569	0.111111	0.0442569	0	0.152904	0	0.0709398	0.0450791	0.0709398	0.14447	0.133089	0.517076	0	0.511624	0.0442569	0	0.586214	0.0442569	0.0442569	0.0445059	0.174619	0	0.132035	0.448088	0	0.133089	0.174619	0.142692
ncran	0.02	0.0439024	0	1	0.0806598	0.138961	0.0366492	0	0.399219	0	0.399219	1	0.166667	0.108056	0.144121	0.130581	0.166667	0.0351855	0.0881585	0.0439024	0.0439024	0.0167428	0	0.0167428	0	0.255061	0.0828729	0.025641	0.0179641	0.025641	0.2	1	0.130295	0	0.0956968	0.0167428	0	0.138256	0.0167428	0.0167428	0.0177515	0.0882255	0	0.0646766	0.534345	0	1	0.0882255	0.56141
ndm29	0.0665083	0	0.353659	0	0	0.0335936	0	0	0	0	0	0	0	0	0	0	0	0	0	0	0	0	0	0	0.0321285	0	0	0	0	0	0	0	0.25	0.353659	0	0	0	0.0847269	0	0	0	0	0.0997625	0	0	0.329843	0	0	0
uc.279	0	0.130841	0	0.0646766	0.0758974	0.0777077	0.1	0	0.0796107	0	0.0796107	0.0646766	0.164021	0.0929076	0.184281	0.0675698	0.164021	0.102209	0.148544	0.130841	0.130841	0.0764791	0	0.0764791	0	0.0976562	0	0.0686275	0.0454545	0.0686275	0.128514	0.0646766	0.0825855	0	0.462183	0.0764791	0	0.136864	0.0764791	0.0764791	0.0449438	0.805996	0	1	0.11101	0	0.0646766	0.805996	0.0910404
uc.347	0.16549	0	0.133333	0	0	0.0232352	0	0.0479042	0	0	0	0	0	0.0493827	0	0	0	0	0	0	0	0	0	0	0.112403	0	0.0978261	0	0	0	0.0987654	0	0.0119048	0.133333	0	0	0	0.0128617	0	0	0	0	0.218679	0	0	0.07	0	0	0
uc.350	0.0423558	0.215408	0.0147368	0.101827	0.20428	0.362114	0.0976343	0.0186066	0.475588	0	0.475588	0.101827	0.220425	0.24868	0.603754	0.226674	0.220425	0.223221	0.36173	0.215408	0.215408	0.0906581	0.019883	0.0906581	0.0492197	0.204071	0.0451929	0.0575957	0.0407352	0.0575957	0.220606	0.101827	0.410469	0.0147368	0.368022	0.0906581	0	0.229477	0.0906581	0.0906581	0.0427323	0.332999	0.0313774	0.234012	0.329332	0	0.101827	0.332999	0.289521
uc.364	0	0.67033	0	0.0351855	0.124353	0.0987578	0.0812325	0	0.175948	0	0.175948	0.0351855	0.112373	0.0724007	0.180395	0.0332182	0.112373	1	0.364167	0.67033	0.67033	0.0280698	0	0.0280698	0	0.0642628	0	0.0529219	0.0314815	0.0529219	0.0974481	0.0351855	0.0631376	0	0.108501	0.0280698	0	0.100466	0.0280698	0.0280698	0.67033	0.160527	0	0.102209	0.0842819	0	0.0351855	0.160527	0.254997
uc.379	0	0.590793	0	0.0410959	0.11898	0.0317818	0.030303	0	0.31306	0	0.31306	0.0410959	0.14956	0.0394559	0.241744	0.0191309	0.14956	0.396997	0.381015	0.590793	0.590793	0.00807754	0	0.00807754	0	0.0821053	0	0.0188679	0.00952381	0.0188679	0.0715835	0.0410959	0.0646155	0	0.0946235	0.00807754	0	0.121224	0.00807754	0.00807754	0.00940439	0.199263	0	0.122715	0.0926835	0	0.0410959	0.199263	0.517031
uc.446	0	0.139896	0	0.166667	0.0689655	0.165102	0.0726257	0	0.164643	0	0.164643	0.166667	1	0.114108	0.26035	0.119157	1	0.112373	0.404227	0.139896	0.139896	0.0574713	0.166667	0.0574713	0	0.178723	0	0.0928962	0.0580645	0.0928962	0.171053	0.166667	0.353769	0	0.477117	0.0574713	0	0.722795	0.0574713	0.0574713	0.0573248	0.197531	0	0.164021	0.502411	0	0.166667	0.197531	0.161882
uc.460	0.015	0.107898	0	0.222222	0.08884	0.200891	0.0606335	0	0.43	0	0.43	0.222222	0.722222	0.237076	0.326257	0.145618	0.722222	0.095255	0.37029	0.107898	0.107898	0.0438951	0.111111	0.0438951	0	0.229615	0.187845	0.0704778	0.0446977	0.0704778	0.357018	0.222222	0.35545	0	0.425375	0.0438951	0	0.583763	0.0438951	0.0438951	0.0441337	0.173148	0	0.130906	0.501687	0	0.222222	0.173148	0.204154
six3os	0.0137255	0.120187	0	0.225596	0.102429	0.187987	0.0633223	0	0.242469	0	0.242469	0.225596	0.726241	0.1425	0.30731	0.219884	0.726241	0.104472	0.372012	0.120187	0.120187	0.0485764	0.111111	0.0485764	0	0.726241	0.0508475	0.0739308	0.0492202	0.0739308	0.19939	0.225596	0.537495	0	0.427384	0.0485764	0	0.645048	0.0485764	0.0485764	0.0486332	0.180063	0	0.1419	0.781377	0	0.225596	0.180063	0.25798
tsix	0.015	0.0325593	0	0.172248	0.0450177	0.19576	0.164335	0	0.382795	0	0.382795	0.172248	0.130268	0.563551	0.233491	0.59375	0.130268	0.0405353	0.171696	0.0325593	0.0325593	0.672248	0	0.672248	0	0.180303	0.0994475	0.0533901	0.0311227	0.0533901	0.269847	0.172248	0.122203	0	0.151665	0.672248	0	0.118059	0.672248	0.672248	0.0306959	0.0882395	0	0.0725449	0.20571	0	0.172248	0.0882395	0.152477
bc040587	0.197316	0	0.1	0	0	0.0197452	0	0.157895	0	0	0	0	0	0.0526316	0	0	0	0	0	0	0	0	0	0	0.427984	0	0.106509	0	0	0	0.105263	0	0	0.1	0	0	0	0	0	0	0	0	0.264059	0	0	0	0	0	0
loc285194	0.01	0.0787895	0	0.450986	0.0998269	0.391944	0.148895	0	0.328423	0	0.328423	0.450986	0.468239	0.194524	0.292959	0.167074	0.468239	0.250123	0.620638	0.0787895	0.0787895	0.110332	0.0666667	0.110332	0	0.158162	0.0331492	0.125443	0.11201	0.125443	0.188104	0.450986	0.306689	0	0.391366	0.110332	0	0.418263	0.110332	0.110332	0.250424	0.157941	0	0.129554	0.584948	0	0.450986	0.157941	0.372774
neat-1	0.02	0.0439024	0	1	0.0806598	0.138961	0.0366492	0	0.399219	0	0.399219	1	0.166667	0.108056	0.144121	0.130581	0.166667	0.0351855	0.0881585	0.0439024	0.0439024	0.0167428	0	0.0167428	0	0.255061	0.0828729	0.025641	0.0179641	0.025641	0.2	1	0.130295	0	0.0956968	0.0167428	0	0.138256	0.0167428	0.0167428	0.0177515	0.0882255	0	0.0646766	0.534345	0	1	0.0882255	0.56141
pink1-as(napink1)	0	0.139896	0	0.166667	0.0689655	0.165102	0.0726257	0	0.164643	0	0.164643	0.166667	1	0.114108	0.26035	0.119157	1	0.112373	0.404227	0.139896	0.139896	0.0574713	0.166667	0.0574713	0	0.178723	0	0.0928962	0.0580645	0.0928962	0.171053	0.166667	0.353769	0	0.477117	0.0574713	0	0.722795	0.0574713	0.0574713	0.0573248	0.197531	0	0.164021	0.502411	0	0.166667	0.197531	0.161882
ipw	0	0.590793	0	0.0410959	0.11898	0.0317818	0.030303	0	0.31306	0	0.31306	0.0410959	0.14956	0.0394559	0.241744	0.0191309	0.14956	0.396997	0.381015	0.590793	0.590793	0.00807754	0	0.00807754	0	0.0821053	0	0.0188679	0.00952381	0.0188679	0.0715835	0.0410959	0.0646155	0	0.0946235	0.00807754	0	0.121224	0.00807754	0.00807754	0.00940439	0.199263	0	0.122715	0.0926835	0	0.0410959	0.199263	0.517031
cbr3-as1(plncrna-1)	0	0	0	0	0.0947368	0.0774059	0	0.0882353	0	0	0	0	0	0	0	0	0	0	0	0	0	0	0	0	0	0	0	0	0	0	0	0	0	0	0	0	0	0	0	0	0	0	0	0	0	0	0	0	0
mdm2-as	0	0.00987306	0	0.0167428	0.00695103	0.0868568	0.228178	0	0.0149452	0	0.0149452	0.0167428	0.0574713	0.556824	0.0389737	0.670218	0.0574713	0.0280698	0.148832	0.00987306	0.00987306	1	0	1	0	0.0307868	0	0.0672646	0.037702	0.0672646	0.109541	0.0167428	0.0253053	0	0.11993	1	0	0.0465446	1	1	0.0371681	0.0613856	0	0.0764791	0.035843	0	0.0167428	0.0613856	0.0133419
pca3	0.414399	0.0901405	0.13472	0.169197	0.0940832	0.190659	0.0474917	0.0477454	0.215528	0	0.215528	0.169197	0.544681	0.130092	0.294123	0.175907	0.544681	0.0835774	0.32551	0.0901405	0.0901405	0.0364323	0.0833333	0.0364323	0.18873	0.544681	0.0527341	0.0554481	0.0369151	0.0554481	0.166556	0.169197	0.503698	0.13472	0.366329	0.0364323	0	0.519571	0.0364323	0.0364323	0.0364749	0.14405	0.5	0.106425	0.669751	0.0767494	0.169197	0.14405	0.214984
pcat1	0.0986579	0.494059	0.04	0.0978771	0.176509	0.167967	0.0452613	0.0631579	0.249993	0	0.249993	0.0978771	0.469563	0.108399	0.415522	0.0808117	0.469563	0.42127	0.419199	0.494059	0.494059	0.0322114	0.0666667	0.0322114	0.171193	0.114409	0.0426036	0.0492996	0.0328554	0.0492996	0.128894	0.0978771	0.300086	0.04	0.350115	0.0322114	0	0.419367	0.0322114	0.0322114	0.0324576	0.220107	0.105623	0.146865	0.357484	0	0.0978771	0.220107	0.284994
pcgem1	0	0.671258	0	0.0361921	0.109117	0.109855	0.182938	0	0.17635	0	0.17635	0.0361921	0.113499	0.17411	0.195858	0.145185	0.113499	0.525773	0.318831	0.671258	0.671258	0.177359	0	0.177359	0	0.0650318	0	0.0588884	0.0385469	0.0588884	0.102237	0.0361921	0.0635129	0	0.159354	0.177359	0	0.101311	0.177359	0.177359	0.0380273	0.173938	0	0.120091	0.084845	0	0.0361921	0.173938	0.255601
prncr1	0	0.241557	0	0.0881585	0.112936	0.369098	0.427566	0	0.287908	0	0.287908	0.0881585	0.404227	0.239007	0.35973	0.164585	0.404227	0.364167	1	0.241557	0.241557	0.148832	0.0555556	0.148832	0	0.10143	0	0.138419	0.127149	0.138419	0.171794	0.0881585	0.271293	0	0.54901	0.148832	0	0.370535	0.148832	0.148832	0.215736	0.184841	0	0.148544	0.32638	0	0.0881585	0.184841	0.33161
pvt1	0.02	0.0439024	0	1	0.0806598	0.138961	0.0366492	0	0.399219	0	0.399219	1	0.166667	0.108056	0.144121	0.130581	0.166667	0.0351855	0.0881585	0.0439024	0.0439024	0.0167428	0	0.0167428	0	0.255061	0.0828729	0.025641	0.0179641	0.025641	0.2	1	0.130295	0	0.0956968	0.0167428	0	0.138256	0.0167428	0.0167428	0.0177515	0.0882255	0	0.0646766	0.534345	0	1	0.0882255	0.56141
nespas	0.0521617	0.0808929	0.045098	0.484345	0.0978994	0.265435	0.0453232	0	0.368469	0	0.368469	0.484345	0.469078	0.130357	0.311158	0.177839	0.469078	0.0769649	0.307861	0.0808929	0.0808929	0.0324944	0.0666667	0.0324944	0.0347826	0.486757	0.0484034	0.0494867	0.0331249	0.0494867	0.159634	0.484345	0.491942	0.045098	0.341372	0.0324944	0	0.473814	0.0324944	0.0324944	0.0327302	0.136709	0.0451039	0.098075	0.80415	0.0724832	0.484345	0.136709	0.433549
prins	0.0416667	0	0	0	0	0	0	0	0	0.456486	0	0	0	0	0	0	0	0	0	0	0	0	0	0	0	0	0	0	0	0	0	0	0	0	0	0	0	0	0	0	0	0	0	0	0	0	0	0	0
ncrms	0.0416667	0	0	0	0	0	0	0	0	0.456486	0	0	0	0	0	0	0	0	0	0	0	0	0	0	0	0	0	0	0	0	0	0	0	0	0	0	0	0	0	0	0	0	0	0	0	0	0	0	0
disc1	0.0166667	0.0292683	0	0.1875	0.0534754	0.0496877	0.0314136	0	0.376658	0	0.376658	0.1875	0.15	0.0799856	0.208163	0.670218	0.15	0.023457	0.0770261	0.0292683	0.0292683	0.0106545	0	0.0106545	0	0.336032	0.0552486	0.0205128	0.011976	0.0205128	0.15	0.1875	0.326952	0	0.0818107	0.0106545	0	0.122801	0.0106545	0.0106545	0.0118343	0.0721393	0	0.0497512	0.334706	0	0.1875	0.0721393	0.325767
dlg2as	0	0.00987306	0	0.0167428	0.00695103	0.0868568	0.228178	0	0.0149452	0	0.0149452	0.0167428	0.0574713	0.556824	0.0389737	0.670218	0.0574713	0.0280698	0.148832	0.00987306	0.00987306	1	0	1	0	0.0307868	0	0.0672646	0.037702	0.0672646	0.109541	0.0167428	0.0253053	0	0.11993	1	0	0.0465446	1	1	0.0371681	0.0613856	0	0.0764791	0.035843	0	0.0167428	0.0613856	0.0133419
ndm29(29a)	0.23568	0.151351	0.114774	0	0.0564846	0.0221303	0	0.0864865	0.0538462	0	0.0538462	0	0	0.0367816	0.0628882	0	0	0.113514	0.0615385	0.151351	0.151351	0	0	0	0.410628	0	0.0594059	0	0	0	0.0613027	0	0.0085883	0.114774	0.014733	0	0	0.00696517	0	0	0	0.0485497	0.29614	0.0294659	0	0.0397554	0	0.0485497	0.0861538
tie-1as	0	0.00987306	0	0.0167428	0.00695103	0.0868568	0.228178	0	0.0149452	0	0.0149452	0.0167428	0.0574713	0.556824	0.0389737	0.670218	0.0574713	0.0280698	0.148832	0.00987306	0.00987306	1	0	1	0	0.0307868	0	0.0672646	0.037702	0.0672646	0.109541	0.0167428	0.0253053	0	0.11993	1	0	0.0465446	1	1	0.0371681	0.0613856	0	0.0764791	0.035843	0	0.0167428	0.0613856	0.0133419
air	0	0.00987306	0	0.0167428	0.00695103	0.0868568	0.228178	0	0.0149452	0	0.0149452	0.0167428	0.0574713	0.556824	0.0389737	0.670218	0.0574713	0.0280698	0.148832	0.00987306	0.00987306	1	0	1	0	0.0307868	0	0.0672646	0.037702	0.0672646	0.109541	0.0167428	0.0253053	0	0.11993	1	0	0.0465446	1	1	0.0371681	0.0613856	0	0.0764791	0.035843	0	0.0167428	0.0613856	0.0133419
[truncated: 46 more columns]
