# Supplementary material for: Constructing lncRNA functional similarity network based on lncRNA-disease associations and disease semantic similarity
Source: Sci Rep. 2015 Jun 10;5:11338. doi: 10.1038/srep11338 (PMC4462156; doi:10.1038/srep11338)
Supplement: Supplementary Table 7 [file srep11338-s8.xls]

## Sheet: Sheet1
7sk	1	0	0.23274	0.036581	0.0342753	0.031008	0	0.094185	0.0346888	0.116187	0.0346888	0.036581	0	0.0453835	0.0195368	0.0247528	0	0	0	0	0	0	0	0	0.297235	0.0322902	0.0916719	0	0	0	0.0756391	0.036581	0.0419412	0.23274	0	0	0.0325119	0.0123828	0	0	0	0	0.677958	0	0.0365889	0.0737175	0.036581	0	0.0326976
h19	0	1	0	0.108676	0.206496	0.0559175	0.047011	0	0.346316	0	0.346316	0.108676	0.142785	0.0666825	0.296448	0.0789431	0.142785	0.680183	0.361756	1	1	0.0409911	0	0.0409911	0	0.0957768	0	0.046358	0.0483047	0.046358	0.0900246	0.108676	0.10357	0	0.162764	0.0409911	0	0.124566	0.0409911	0.0409911	0.0405492	0.322201	0	0.264257	0.121042	0	0.108676	0.322201	0.518617
bace1as	0.23274	0	1	0	0.0150662	0.0324745	0	0.0477736	0	0	0	0	0	0.0341333	0.00621959	0	0	0	0	0	0	0	0	0	0.183826	0	0.0813368	0	0	0	0.0682666	0	0.0861854	1	0	0	0.0500971	0.0693268	0	0	0	0	0.331905	0	0	0.418017	0	0	0
bc200	0.036581	0.108676	0	1	0.157873	0.159996	0.048539	0	0.493997	0	0.493997	1	0.148327	0.190569	0.208837	0.258571	0.148327	0.0863443	0.0954403	0.108676	0.108676	0.042148	0	0.042148	0	0.358551	0.189038	0.0478431	0.0499194	0.0478431	0.336498	1	0.200106	0	0.110336	0.042148	0	0.128954	0.042148	0.042148	0.041681	0.133237	0	0.108532	0.588071	0	1	0.133237	0.625088
terra	0.0342753	0.206496	0.0150662	0.157873	1	0.124848	0.0220296	0.0467401	0.229298	0	0.229298	0.157873	0.0691264	0.0829293	0.319873	0.124201	0.0691264	0.197748	0.161658	0.206496	0.206496	0.0187958	0	0.0187958	0.0130735	0.136941	0.0897749	0.0216719	0.0227432	0.0216719	0.0960493	0.157873	0.139984	0.0150662	0.117795	0.0187958	0	0.074058	0.0187958	0.0187958	0.0400837	0.191683	0.0147693	0.12128	0.180819	0	0.157873	0.191683	0.261767
anril	0.031008	0.0559175	0.0324745	0.159996	0.124848	1	0.183194	0.0514471	0.320419	0	0.320419	0.159996	0.163189	0.237296	0.293769	0.189685	0.163189	0.151348	0.401788	0.0559175	0.0559175	0.140492	0.0274815	0.140492	0.0232123	0.0965064	0.0561396	0.0759621	0.0745947	0.0759621	0.126253	0.159996	0.284814	0.0324745	0.331628	0.140492	0.0221119	0.187611	0.140492	0.140492	0.135454	0.11904	0.0241984	0.104002	0.277591	0.0378477	0.159996	0.11904	0.169936
disc2	0	0.047011	0	0.048539	0.0220296	0.183194	1	0	0.0510994	0	0.0510994	0.048539	0.0667673	0.436813	0.0616128	0.295107	0.0667673	0.0848466	0.407461	0.047011	0.047011	0.421098	0	0.421098	0	0.0420644	0	0.120978	0.1269	0.120978	0.088443	0.048539	0.0470813	0	0.442897	0.421098	0	0.0572869	0.421098	0.421098	0.103764	0.092308	0	0.105786	0.055206	0	0.048539	0.092308	0.0469377
igf2as	0.094185	0	0.0477736	0	0.0467401	0.0514471	0	1	0	0	0	0	0	0.0237185	0	0	0	0	0	0	0	0	0	0	0.0982049	0	0.0633901	0	0	0	0.047437	0	0	0.0477736	0	0	0	0	0	0	0	0	0.112083	0	0	0	0	0	0
kcnq1ot1	0.0346888	0.346316	0	0.493997	0.229298	0.320419	0.0510994	0	1	0	1	0.493997	0.158426	0.332313	0.554518	0.424068	0.158426	0.309285	0.291928	0.346316	0.346316	0.0439788	0	0.0439788	0	0.32745	0.202357	0.0503163	0.0526585	0.0503163	0.411705	0.493997	0.478298	0	0.268048	0.0439788	0	0.15176	0.0439788	0.0439788	0.0434644	0.206802	0	0.150779	0.559245	0	0.493997	0.206802	0.727499
ahif	0.116187	0	0	0	0	0	0	0	0	1	0	0	0	0	0	0	0	0	0	0	0	0	0	0	0	0	0	0	0	0	0	0	0	0	0	0	0	0	0	0	0	0	0	0	0	0	0	0	0
bc1	0.0346888	0.346316	0	0.493997	0.229298	0.320419	0.0510994	0	1	0	1	0.493997	0.158426	0.332313	0.554518	0.424068	0.158426	0.309285	0.291928	0.346316	0.346316	0.0439788	0	0.0439788	0	0.32745	0.202357	0.0503163	0.0526585	0.0503163	0.411705	0.493997	0.478298	0	0.268048	0.0439788	0	0.15176	0.0439788	0.0439788	0.0434644	0.206802	0	0.150779	0.559245	0	0.493997	0.206802	0.727499
cdkn1c-as	0.036581	0.108676	0	1	0.157873	0.159996	0.048539	0	0.493997	0	0.493997	1	0.148327	0.190569	0.208837	0.258571	0.148327	0.0863443	0.0954403	0.108676	0.108676	0.042148	0	0.042148	0	0.358551	0.189038	0.0478431	0.0499194	0.0478431	0.336498	1	0.200106	0	0.110336	0.042148	0	0.128954	0.042148	0.042148	0.041681	0.133237	0	0.108532	0.588071	0	1	0.133237	0.625088
gas5	0	0.142785	0	0.148327	0.0691264	0.163189	0.0667673	0	0.158426	0	0.158426	0.148327	1	0.0876594	0.251505	0.104406	1	0.113338	0.399427	0.142785	0.142785	0.0552447	0.237073	0.0552447	0	0.125295	0	0.143175	0.0694074	0.143175	0.11563	0.148327	0.343349	0	0.466828	0.0552447	0	0.704173	0.0552447	0.0552447	0.054445	0.190251	0	0.142537	0.48687	0	0.148327	0.190251	0.142587
hotair	0.0453835	0.0666825	0.0341333	0.190569	0.0829293	0.237296	0.436813	0.0237185	0.332313	0	0.332313	0.190569	0.0876594	1	0.218745	0.604996	0.0876594	0.0945154	0.287433	0.0666825	0.0666825	0.622035	0	0.622035	0.0308764	0.170542	0.190196	0.106309	0.110921	0.106309	0.541285	0.190569	0.144535	0.0341333	0.308215	0.622035	0	0.0855218	0.622035	0.622035	0.0926465	0.13677	0.0336648	0.142472	0.225771	0	0.190569	0.13677	0.196232
l1pa16	0.0195368	0.296448	0.00621959	0.208837	0.319873	0.293769	0.0616128	0	0.554518	0	0.554518	0.208837	0.251505	0.218745	1	0.265551	0.251505	0.288689	0.384417	0.296448	0.296448	0.0705994	0.0338676	0.0705994	0.00528794	0.208112	0.0816836	0.0664665	0.0636566	0.0664665	0.216786	0.208837	0.371084	0.00621959	0.348101	0.0705994	0	0.263981	0.0705994	0.0705994	0.0517702	0.374209	0.00607831	0.261617	0.42106	0	0.208837	0.374209	0.439168
lincrna-p21	0.0247528	0.0789431	0	0.258571	0.124201	0.189685	0.295107	0	0.424068	0	0.424068	0.258571	0.104406	0.604996	0.265551	1	0.104406	0.0943175	0.20888	0.0789431	0.0789431	0.679335	0	0.679335	0	0.33955	0.113049	0.0832603	0.0866812	0.0832603	0.231469	0.258571	0.332887	0	0.225975	0.679335	0	0.0989723	0.679335	0.679335	0.0730187	0.146729	0	0.143631	0.452842	0	0.258571	0.146729	0.411513
lsinct5	0	0.142785	0	0.148327	0.0691264	0.163189	0.0667673	0	0.158426	0	0.158426	0.148327	1	0.0876594	0.251505	0.104406	1	0.113338	0.399427	0.142785	0.142785	0.0552447	0.237073	0.0552447	0	0.125295	0	0.143175	0.0694074	0.143175	0.11563	0.148327	0.343349	0	0.466828	0.0552447	0	0.704173	0.0552447	0.0552447	0.054445	0.190251	0	0.142537	0.48687	0	0.148327	0.190251	0.142587
malat1	0	0.680183	0	0.0863443	0.197748	0.151348	0.0848466	0	0.309285	0	0.309285	0.0863443	0.113338	0.0945154	0.288689	0.0943175	0.113338	1	0.512261	0.680183	0.680183	0.0741409	0	0.0741409	0	0.0761229	0	0.0836875	0.0871413	0.0836875	0.0860359	0.0863443	0.098112	0	0.162389	0.0741409	0	0.107036	0.0741409	0.0741409	0.680183	0.264466	0	0.206593	0.109943	0	0.0863443	0.264466	0.42323
meg3	0	0.361756	0	0.0954403	0.161658	0.401788	0.407461	0	0.291928	0	0.291928	0.0954403	0.399427	0.287433	0.384417	0.20888	0.399427	0.512261	1	0.361756	0.361756	0.201009	0.0790245	0.201009	0	0.081237	0	0.137485	0.132769	0.137485	0.104428	0.0954403	0.261946	0	0.550105	0.201009	0	0.35844	0.201009	0.201009	0.27931	0.210978	0	0.168783	0.314546	0	0.0954403	0.210978	0.326994
ncrna-ccnd1	0	1	0	0.108676	0.206496	0.0559175	0.047011	0	0.346316	0	0.346316	0.108676	0.142785	0.0666825	0.296448	0.0789431	0.142785	0.680183	0.361756	1	1	0.0409911	0	0.0409911	0	0.0957768	0	0.046358	0.0483047	0.046358	0.0900246	0.108676	0.10357	0	0.162764	0.0409911	0	0.124566	0.0409911	0.0409911	0.0405492	0.322201	0	0.264257	0.121042	0	0.108676	0.322201	0.518617
neat-1	0	1	0	0.108676	0.206496	0.0559175	0.047011	0	0.346316	0	0.346316	0.108676	0.142785	0.0666825	0.296448	0.0789431	0.142785	0.680183	0.361756	1	1	0.0409911	0	0.0409911	0	0.0957768	0	0.046358	0.0483047	0.046358	0.0900246	0.108676	0.10357	0	0.162764	0.0409911	0	0.124566	0.0409911	0.0409911	0.0405492	0.322201	0	0.264257	0.121042	0	0.108676	0.322201	0.518617
p53 mrna	0	0.0409911	0	0.042148	0.0187958	0.140492	0.421098	0	0.0439788	0	0.0439788	0.042148	0.0552447	0.622035	0.0705994	0.679335	0.0552447	0.0741409	0.201009	0.0409911	0.0409911	1	0	1	0	0.0371789	0	0.103603	0.107916	0.103603	0.0787839	0.042148	0.0401321	0	0.220212	1	0	0.0482391	1	1	0.0907158	0.129121	0	0.166546	0.0468939	0	0.042148	0.129121	0.0409256
pr antisense	0	0	0	0	0	0.0274815	0	0	0	0	0	0	0.237073	0	0.0338676	0	0.237073	0	0.0790245	0	0	0	1	0	0	0	0	0.083402	0	0.083402	0	0	0.0592684	0	0.0948294	0	0	0.158049	0	0	0	0	0	0	0.0948294	0	0	0	0
sra	0	0.0409911	0	0.042148	0.0187958	0.140492	0.421098	0	0.0439788	0	0.0439788	0.042148	0.0552447	0.622035	0.0705994	0.679335	0.0552447	0.0741409	0.201009	0.0409911	0.0409911	1	0	1	0	0.0371789	0	0.103603	0.107916	0.103603	0.0787839	0.042148	0.0401321	0	0.220212	1	0	0.0482391	1	1	0.0907158	0.129121	0	0.166546	0.0468939	0	0.042148	0.129121	0.0409256
uc.160+	0.297235	0	0.183826	0	0.0130735	0.0232123	0	0.0982049	0	0	0	0	0	0.0308764	0.00528794	0	0	0	0	0	0	0	0	0	1	0	0.115572	0	0	0	0.0617527	0	0.00746512	0.183826	0	0	0.0415188	0.0151657	0	0	0	0	0.430488	0	0	0.0288277	0	0	0
uc.346+	0.0322902	0.0957768	0	0.358551	0.136941	0.0965064	0.0420644	0	0.32745	0	0.32745	0.358551	0.125295	0.170542	0.208112	0.33955	0.125295	0.0761229	0.081237	0.0957768	0.0957768	0.0371789	0	0.0371789	0	1	0.165717	0.0415408	0.0430972	0.0415408	0.301993	0.358551	0.366165	0	0.0951346	0.0371789	0	0.183746	0.0371789	0.0371789	0.036815	0.114113	0	0.0956652	0.610474	0	0.358551	0.114113	0.376697
uc283+a	0.0916719	0	0.0813368	0.189038	0.0897749	0.0561396	0	0.0633901	0.202357	0	0.202357	0.189038	0	0.190196	0.0816836	0.113049	0	0	0	0	0	0	0	0	0.115572	0.165717	1	0	0	0	0.380393	0.189038	0.063108	0.0813368	0	0	0	0	0	0	0	0	0.0800102	0	0.151313	0	0.189038	0	0.140752
uca1	0	0.046358	0	0.0478431	0.0216719	0.0759621	0.120978	0	0.0503163	0	0.0503163	0.0478431	0.143175	0.106309	0.0664665	0.0832603	0.143175	0.0836875	0.137485	0.046358	0.046358	0.103603	0.083402	0.103603	0	0.0415408	0	1	0.373125	1	0.0874149	0.0478431	0.0657381	0	0.110612	0.103603	0	0.10808	0.103603	0.103603	0.102352	0.0909114	0	0.104319	0.0853663	0	0.0478431	0.0909114	0.0462853
wt1-as	0	0.0483047	0	0.0499194	0.0227432	0.0745947	0.1269	0	0.0526585	0	0.0526585	0.0499194	0.0694074	0.110921	0.0636566	0.0866812	0.0694074	0.0871413	0.132769	0.0483047	0.0483047	0.107916	0	0.107916	0	0.0430972	0	0.373125	1	0.373125	0.0904656	0.0499194	0.0486259	0	0.0949717	0.107916	0	0.0593321	0.107916	0.107916	0.10656	0.0950883	0	0.108693	0.0570608	0	0.0499194	0.0950883	0.0482302
xist	0	0.046358	0	0.0478431	0.0216719	0.0759621	0.120978	0	0.0503163	0	0.0503163	0.0478431	0.143175	0.106309	0.0664665	0.0832603	0.143175	0.0836875	0.137485	0.046358	0.046358	0.103603	0.083402	0.103603	0	0.0415408	0	1	0.373125	1	0.0874149	0.0478431	0.0657381	0	0.110612	0.103603	0	0.10808	0.103603	0.103603	0.102352	0.0909114	0	0.104319	0.0853663	0	0.0478431	0.0909114	0.0462853
zfas1	0.0756391	0.0900246	0.0682666	0.336498	0.0960493	0.126253	0.088443	0.047437	0.411705	0	0.411705	0.336498	0.11563	0.541285	0.216786	0.231469	0.11563	0.0860359	0.104428	0.0900246	0.0900246	0.0787839	0	0.0787839	0.0617527	0.301993	0.380393	0.0874149	0.0904656	0.0874149	1	0.336498	0.165746	0.0682666	0.110915	0.0787839	0	0.102744	0.0787839	0.0787839	0.0780584	0.127306	0.0673297	0.13398	0.292204	0	0.336498	0.127306	0.272028
mer11c	0.036581	0.108676	0	1	0.157873	0.159996	0.048539	0	0.493997	0	0.493997	1	0.148327	0.190569	0.208837	0.258571	0.148327	0.0863443	0.0954403	0.108676	0.108676	0.042148	0	0.042148	0	0.358551	0.189038	0.0478431	0.0499194	0.0478431	0.336498	1	0.200106	0	0.110336	0.042148	0	0.128954	0.042148	0.042148	0.041681	0.133237	0	0.108532	0.588071	0	1	0.133237	0.625088
htr2a-as1(antisense htr)	0.0419412	0.10357	0.0861854	0.200106	0.139984	0.284814	0.0470813	0	0.478298	0	0.478298	0.200106	0.343349	0.144535	0.371084	0.332887	0.343349	0.098112	0.261946	0.10357	0.10357	0.0401321	0.0592684	0.0401321	0.00746512	0.366165	0.063108	0.0657381	0.0486259	0.0657381	0.165746	0.200106	1	0.0861854	0.373222	0.0401321	0.0240302	0.353806	0.0401321	0.0401321	0.0396364	0.144807	0.028753	0.103417	0.594054	0.0783346	0.200106	0.144807	0.309149
hulc	0.23274	0	1	0	0.0150662	0.0324745	0	0.0477736	0	0	0	0	0	0.0341333	0.00621959	0	0	0	0	0	0	0	0	0	0.183826	0	0.0813368	0	0	0	0.0682666	0	0.0861854	1	0	0	0.0500971	0.0693268	0	0	0	0	0.331905	0	0	0.418017	0	0	0
uc.338	0	0.162764	0	0.110336	0.117795	0.331628	0.442897	0	0.268048	0	0.268048	0.110336	0.466828	0.308215	0.348101	0.225975	0.466828	0.162389	0.550105	0.162764	0.162764	0.220212	0.0948294	0.220212	0	0.0951346	0	0.110612	0.0949717	0.110612	0.110915	0.110336	0.373222	0	1	0.220212	0	0.407777	0.220212	0.220212	0.0779903	0.519074	0	0.468744	0.346061	0	0.110336	0.519074	0.154099
heih	0	0.0409911	0	0.042148	0.0187958	0.140492	0.421098	0	0.0439788	0	0.0439788	0.042148	0.0552447	0.622035	0.0705994	0.679335	0.0552447	0.0741409	0.201009	0.0409911	0.0409911	1	0	1	0	0.0371789	0	0.103603	0.107916	0.103603	0.0787839	0.042148	0.0401321	0	0.220212	1	0	0.0482391	1	1	0.0907158	0.129121	0	0.166546	0.0468939	0	0.042148	0.129121	0.0409256
tp53tg1	0.0325119	0	0.0500971	0	0	0.0221119	0	0	0	0	0	0	0	0	0	0	0	0	0	0	0	0	0	0	0.0415188	0	0	0	0	0	0	0	0.0240302	0.0500971	0	0	1	0.0319387	0	0	0	0	0.0487678	0	0	0.0861818	0	0	0
hy1	0.0123828	0.124566	0.0693268	0.128954	0.074058	0.187611	0.0572869	0	0.15176	0	0.15176	0.128954	0.704173	0.0855218	0.263981	0.0989723	0.704173	0.107036	0.35844	0.124566	0.124566	0.0482391	0.158049	0.0482391	0.0151657	0.183746	0	0.10808	0.0593321	0.10808	0.102744	0.128954	0.353806	0.0693268	0.407777	0.0482391	0.0319387	1	0.0482391	0.0482391	0.0476031	0.170422	0.0165104	0.124369	0.455833	0.0877348	0.128954	0.170422	0.132111
hy3	0	0.0409911	0	0.042148	0.0187958	0.140492	0.421098	0	0.0439788	0	0.0439788	0.042148	0.0552447	0.622035	0.0705994	0.679335	0.0552447	0.0741409	0.201009	0.0409911	0.0409911	1	0	1	0	0.0371789	0	0.103603	0.107916	0.103603	0.0787839	0.042148	0.0401321	0	0.220212	1	0	0.0482391	1	1	0.0907158	0.129121	0	0.166546	0.0468939	0	0.042148	0.129121	0.0409256
ptenp1	0	0.0409911	0	0.042148	0.0187958	0.140492	0.421098	0	0.0439788	0	0.0439788	0.042148	0.0552447	0.622035	0.0705994	0.679335	0.0552447	0.0741409	0.201009	0.0409911	0.0409911	1	0	1	0	0.0371789	0	0.103603	0.107916	0.103603	0.0787839	0.042148	0.0401321	0	0.220212	1	0	0.0482391	1	1	0.0907158	0.129121	0	0.166546	0.0468939	0	0.042148	0.129121	0.0409256
uc.73a	0	0.0405492	0	0.041681	0.0400837	0.135454	0.103764	0	0.0434644	0	0.0434644	0.041681	0.054445	0.0926465	0.0517702	0.0730187	0.054445	0.680183	0.27931	0.0405492	0.0405492	0.0907158	0	0.0907158	0	0.036815	0	0.102352	0.10656	0.102352	0.0780584	0.041681	0.0396364	0	0.0779903	0.0907158	0	0.0476031	0.0907158	0.0907158	1	0.078676	0	0.091264	0.0463031	0	0.041681	0.078676	0.0404844
ba318c17.1	0	0.322201	0	0.133237	0.191683	0.11904	0.092308	0	0.206802	0	0.206802	0.133237	0.190251	0.13677	0.374209	0.146729	0.190251	0.264466	0.210978	0.322201	0.322201	0.129121	0	0.129121	0	0.114113	0	0.0909114	0.0950883	0.0909114	0.127306	0.133237	0.144807	0	0.519074	0.129121	0	0.170422	0.129121	0.129121	0.078676	1	0	0.890552	0.166199	0	0.133237	1	0.234225
dj974n19.1	0.677958	0	0.331905	0	0.0147693	0.0241984	0	0.112083	0	0	0	0	0	0.0336648	0.00607831	0	0	0	0	0	0	0	0	0	0.430488	0	0.0800102	0	0	0	0.0673297	0	0.028753	0.331905	0	0	0.0487678	0.0165104	0	0	0	0	1	0	0	0.110576	0	0	0
uc.159	0	0.264257	0	0.108532	0.12128	0.104002	0.105786	0	0.150779	0	0.150779	0.108532	0.142537	0.142472	0.261617	0.143631	0.142537	0.206593	0.168783	0.264257	0.264257	0.166546	0	0.166546	0	0.0956652	0	0.104319	0.108693	0.104319	0.13398	0.108532	0.103417	0	0.468744	0.166546	0	0.124369	0.166546	0.166546	0.091264	0.890552	0	1	0.12086	0	0.108532	0.890552	0.176552
uc.21	0.0365889	0.121042	0	0.588071	0.180819	0.277591	0.055206	0	0.559245	0	0.559245	0.588071	0.48687	0.225771	0.42106	0.452842	0.48687	0.109943	0.314546	0.121042	0.121042	0.0468939	0.0948294	0.0468939	0	0.610474	0.151313	0.0853663	0.0570608	0.0853663	0.292204	0.588071	0.594054	0	0.346061	0.0468939	0	0.455833	0.0468939	0.0468939	0.0463031	0.166199	0	0.12086	1	0	0.588071	0.166199	0.663004
uc.283+a	0.0737175	0	0.418017	0	0	0.0378477	0	0	0	0	0	0	0	0	0	0	0	0	0	0	0	0	0	0	0.0288277	0	0	0	0	0	0	0	0.0783346	0.418017	0	0	0.0861818	0.0877348	0	0	0	0	0.110576	0	0	1	0	0	0
uc.72	0.036581	0.108676	0	1	0.157873	0.159996	0.048539	0	0.493997	0	0.493997	1	0.148327	0.190569	0.208837	0.258571	0.148327	0.0863443	0.0954403	0.108676	0.108676	0.042148	0	0.042148	0	0.358551	0.189038	0.0478431	0.0499194	0.0478431	0.336498	1	0.200106	0	0.110336	0.042148	0	0.128954	0.042148	0.042148	0.041681	0.133237	0	0.108532	0.588071	0	1	0.133237	0.625088
e2f4 antisense	0	0.322201	0	0.133237	0.191683	0.11904	0.092308	0	0.206802	0	0.206802	0.133237	0.190251	0.13677	0.374209	0.146729	0.190251	0.264466	0.210978	0.322201	0.322201	0.129121	0	0.129121	0	0.114113	0	0.0909114	0.0950883	0.0909114	0.127306	0.133237	0.144807	0	0.519074	0.129121	0	0.170422	0.129121	0.129121	0.078676	1	0	0.890552	0.166199	0	0.133237	1	0.234225
dgcr5	0.0326976	0.518617	0	0.625088	0.261767	0.169936	0.0469377	0	0.727499	0	0.727499	0.625088	0.142587	0.196232	0.439168	0.411513	0.142587	0.42323	0.326994	0.518617	0.518617	0.0409256	0	0.0409256	0	0.376697	0.140752	0.0462853	0.0482302	0.0462853	0.272028	0.625088	0.309149	0	0.154099	0.0409256	0	0.132111	0.0409256	0.0409256	0.0404844	0.234225	0	0.176552	0.663004	0	0.625088	0.234225	1
nron	0	1	0	0.108676	0.206496	0.0559175	0.047011	0	0.346316	0	0.346316	0.108676	0.142785	0.0666825	0.296448	0.0789431	0.142785	0.680183	0.361756	1	1	0.0409911	0	0.0409911	0	0.0957768	0	0.046358	0.0483047	0.046358	0.0900246	0.108676	0.10357	0	0.162764	0.0409911	0	0.124566	0.0409911	0.0409911	0.0405492	0.322201	0	0.264257	0.121042	0	0.108676	0.322201	0.518617
fmr1-as1(asfmr1)	0	0.680183	0	0.0863443	0.197748	0.151348	0.0848466	0	0.309285	0	0.309285	0.0863443	0.113338	0.0945154	0.288689	0.0943175	0.113338	1	0.512261	0.680183	0.680183	0.0741409	0	0.0741409	0	0.0761229	0	0.0836875	0.0871413	0.0836875	0.0860359	0.0863443	0.098112	0	0.162389	0.0741409	0	0.107036	0.0741409	0.0741409	0.680183	0.264466	0	0.206593	0.109943	0	0.0863443	0.264466	0.42323
fmr1-as1	0	0.361756	0	0.0954403	0.161658	0.401788	0.407461	0	0.291928	0	0.291928	0.0954403	0.399427	0.287433	0.384417	0.20888	0.399427	0.512261	1	0.361756	0.361756	0.201009	0.0790245	0.201009	0	0.081237	0	0.137485	0.132769	0.137485	0.104428	0.0954403	0.261946	0	0.550105	0.201009	0	0.35844	0.201009	0.201009	0.27931	0.210978	0	0.168783	0.314546	0	0.0954403	0.210978	0.326994
anti-nos2a	0.114117	0	0.0563592	0	0.0400986	0.0360312	0	0.212915	0	0	0	0	0	0.0280754	0.0116824	0	0	0.062529	0.0369499	0	0	0	0	0	0.196584	0.0451089	0.0647026	0	0	0	0.0561507	0	0.0112772	0.0563592	0	0	0	0.028334	0	0	0.0937935	0	0.157358	0	0.0180436	0	0	0	0
har1a(har1f)	0.0205034	0.370985	0	0.310469	0.345074	0.338605	0.109612	0	0.640373	0	0.640373	0.310469	0.260497	0.303694	0.764491	0.39123	0.260497	0.355635	0.453773	0.370985	0.370985	0.132025	0.0338676	0.132025	0	0.330845	0.0940013	0.0722246	0.0666725	0.0722246	0.242356	0.310469	0.465876	0	0.428422	0.132025	0	0.27239	0.132025	0.132025	0.0556869	0.391896	0	0.320777	0.595546	0	0.310469	0.391896	0.639178
har1b(har1r)	0.105557	0	0.162403	0	0	0.0229581	0	0	0	0	0	0	0	0	0	0	0	0	0	0	0	0	0	0	0.0395172	0	0	0	0	0	0	0	0.0739854	0.162403	0	0	0.450462	0.0301751	0	0	0	0	0.158336	0	0	0.268252	0	0	0
mir155hg	0.0378195	0.183599	0.0273067	0.202055	0.170329	0.336353	0.104229	0.0189748	0.37305	0	0.37305	0.202055	0.477184	0.377559	0.496791	0.185588	0.477184	0.230463	0.470854	0.183599	0.183599	0.0873751	0.0948294	0.0873751	0.0247011	0.21449	0.152157	0.11787	0.108054	0.11787	0.464641	0.202055	0.344753	0.0273067	0.399338	0.0873751	0	0.456191	0.0873751	0.0873751	0.14045	0.279669	0.0269319	0.206392	0.465944	0	0.202055	0.279669	0.255366
spry4-it1	0.105557	0	0.162403	0	0	0.0229581	0	0	0	0	0	0	0	0	0	0	0	0	0	0	0	0	0	0	0.0395172	0	0	0	0	0	0	0	0.0739854	0.162403	0	0	0.450462	0.0301751	0	0	0	0	0.158336	0	0	0.268252	0	0	0
linc-md1	0	0.0409911	0	0.042148	0.0187958	0.140492	0.421098	0	0.0439788	0	0.0439788	0.042148	0.0552447	0.622035	0.0705994	0.679335	0.0552447	0.0741409	0.201009	0.0409911	0.0409911	1	0	1	0	0.0371789	0	0.103603	0.107916	0.103603	0.0787839	0.042148	0.0401321	0	0.220212	1	0	0.0482391	1	1	0.0907158	0.129121	0	0.166546	0.0468939	0	0.042148	0.129121	0.0409256
miat	0	0.162764	0	0.110336	0.117795	0.331628	0.442897	0	0.268048	0	0.268048	0.110336	0.466828	0.308215	0.348101	0.225975	0.466828	0.162389	0.550105	0.162764	0.162764	0.220212	0.0948294	0.220212	0	0.0951346	0	0.110612	0.0949717	0.110612	0.110915	0.110336	0.373222	0	1	0.220212	0	0.407777	0.220212	0.220212	0.0779903	0.519074	0	0.468744	0.346061	0	0.110336	0.519074	0.154099
evf2	0.0168149	0.297665	0	0.276098	0.229744	0.446756	0.210263	0	0.638289	0	0.638289	0.276098	0.24635	0.339129	0.572612	0.43982	0.24635	0.345844	0.559745	0.297665	0.297665	0.20844	0.0316098	0.20844	0	0.284713	0.0617427	0.0778097	0.0744558	0.0778097	0.175611	0.276098	0.523269	0	0.608567	0.20844	0	0.249744	0.20844	0.20844	0.115069	0.382683	0	0.289396	0.553865	0	0.276098	0.382683	0.538545
21a	0	0.142785	0	0.148327	0.0691264	0.163189	0.0667673	0	0.158426	0	0.158426	0.148327	1	0.0876594	0.251505	0.104406	1	0.113338	0.399427	0.142785	0.142785	0.0552447	0.237073	0.0552447	0	0.125295	0	0.143175	0.0694074	0.143175	0.11563	0.148327	0.343349	0	0.466828	0.0552447	0	0.704173	0.0552447	0.0552447	0.054445	0.190251	0	0.142537	0.48687	0	0.148327	0.190251	0.142587
deltamycn	0.0147716	0.0858461	0.0200173	0.0883367	0.049401	0.200305	0.351788	0	0.108341	0	0.108341	0.0883367	0.116804	0.372178	0.121694	0.348688	0.116804	0.100173	0.226839	0.0858461	0.0858461	0.431503	0	0.431503	0.0178116	0.077666	0	0.10599	0.11051	0.10599	0.117508	0.0883367	0.105563	0.0200173	0.244423	0.431503	0.0464793	0.198725	0.431503	0.431503	0.0925363	0.159419	0.0196955	0.164206	0.113061	0.0267237	0.0883367	0.159419	0.0949505
gtl2-as	0.0156776	0.494876	0	0.412521	0.299844	0.275602	0.0803279	0	0.557697	0	0.557697	0.412521	0.440835	0.181338	0.531083	0.198889	0.440835	0.437339	0.505862	0.494876	0.494876	0.0941006	0.0908861	0.0941006	0	0.188388	0.0630126	0.205795	0.115288	0.205795	0.191282	0.412521	0.340109	0	0.551433	0.0941006	0	0.393933	0.0941006	0.0941006	0.068695	0.533933	0	0.472312	0.587635	0	0.412521	0.533933	0.634291
mycnos	0	0.138869	0	0.144115	0.0835889	0.241448	0.0646114	0	0.364452	0	0.364452	0.144115	0.731122	0.0916884	0.247629	0.108136	0.731122	0.117763	0.36999	0.138869	0.138869	0.0537436	0.158049	0.0537436	0	0.12225	0	0.115193	0.0670865	0.115193	0.113022	0.144115	0.505936	0	0.592003	0.0537436	0	0.576471	0.0537436	0.0537436	0.0529854	0.189873	0	0.138634	0.437953	0	0.144115	0.189873	0.141208
ncran	0.036581	0.108676	0	1	0.157873	0.159996	0.048539	0	0.493997	0	0.493997	1	0.148327	0.190569	0.208837	0.258571	0.148327	0.0863443	0.0954403	0.108676	0.108676	0.042148	0	0.042148	0	0.358551	0.189038	0.0478431	0.0499194	0.0478431	0.336498	1	0.200106	0	0.110336	0.042148	0	0.128954	0.042148	0.042148	0.041681	0.133237	0	0.108532	0.588071	0	1	0.133237	0.625088
ndm29	0.0766747	0	0.344742	0	0	0.0401958	0	0	0	0	0	0	0	0	0	0	0	0	0	0	0	0	0	0	0.0298605	0	0	0	0	0	0	0	0.25	0.344742	0	0	0.0961207	0.0912115	0	0	0	0	0.115012	0	0	0.313338	0	0	0
uc.279	0	0.264257	0	0.108532	0.12128	0.104002	0.105786	0	0.150779	0	0.150779	0.108532	0.142537	0.142472	0.261617	0.143631	0.142537	0.206593	0.168783	0.264257	0.264257	0.166546	0	0.166546	0	0.0956652	0	0.104319	0.108693	0.104319	0.13398	0.108532	0.103417	0	0.468744	0.166546	0	0.124369	0.166546	0.166546	0.091264	0.890552	0	1	0.12086	0	0.108532	0.890552	0.176552
uc.347	0.149915	0	0.113337	0	0	0.0222299	0	0.0649269	0	0	0	0	0	0.0410012	0	0	0	0	0	0	0	0	0	0	0.10053	0	0.101617	0	0	0	0.0820023	0	0.0109574	0.113337	0	0	0.0745594	0.0200288	0	0	0	0	0.203623	0	0	0.0416398	0	0	0
uc.350	0.0515748	0.284468	0.0139378	0.165025	0.27127	0.408149	0.132851	0.0254421	0.555538	0	0.555538	0.165025	0.212048	0.331602	0.659506	0.32378	0.212048	0.291784	0.423786	0.284468	0.284468	0.160471	0.0293313	0.160471	0.0373045	0.222627	0.0817464	0.0839733	0.0751965	0.0839733	0.235557	0.165025	0.423994	0.0139378	0.456035	0.160471	0	0.216478	0.160471	0.160471	0.0648618	0.381888	0.032185	0.299958	0.383769	0	0.165025	0.381888	0.390898
uc.364	0	0.680183	0	0.0863443	0.197748	0.151348	0.0848466	0	0.309285	0	0.309285	0.0863443	0.113338	0.0945154	0.288689	0.0943175	0.113338	1	0.512261	0.680183	0.680183	0.0741409	0	0.0741409	0	0.0761229	0	0.0836875	0.0871413	0.0836875	0.0860359	0.0863443	0.098112	0	0.162389	0.0741409	0	0.107036	0.0741409	0.0741409	0.680183	0.264466	0	0.206593	0.109943	0	0.0863443	0.264466	0.42323
uc.379	0	0.929688	0	0.100833	0.190005	0.051318	0.0432844	0	0.360322	0	0.360322	0.100833	0.129546	0.0623603	0.293307	0.0737137	0.129546	0.632374	0.380311	0.929688	0.929688	0.0381288	0	0.0381288	0	0.0896326	0	0.0427302	0.0443788	0.0427302	0.0845753	0.100833	0.0953011	0	0.150725	0.0381288	0	0.113997	0.0381288	0.0381288	0.0377461	0.294659	0	0.245699	0.111195	0	0.100833	0.294659	0.549929
uc.446	0	0.142785	0	0.148327	0.0691264	0.163189	0.0667673	0	0.158426	0	0.158426	0.148327	1	0.0876594	0.251505	0.104406	1	0.113338	0.399427	0.142785	0.142785	0.0552447	0.237073	0.0552447	0	0.125295	0	0.143175	0.0694074	0.143175	0.11563	0.148327	0.343349	0	0.466828	0.0552447	0	0.704173	0.0552447	0.0552447	0.054445	0.190251	0	0.142537	0.48687	0	0.148327	0.190251	0.142587
uc.460	0.0292423	0.133835	0	0.340359	0.135528	0.227528	0.0619382	0	0.503964	0	0.503964	0.340359	0.720729	0.350314	0.388863	0.240719	0.720729	0.113987	0.365536	0.133835	0.133835	0.0518099	0.158049	0.0518099	0	0.29514	0.259884	0.112608	0.0642332	0.112608	0.544064	0.340359	0.405691	0	0.416055	0.0518099	0	0.568677	0.0518099	0.0518099	0.0510999	0.182418	0	0.133615	0.624512	0	0.340359	0.182418	0.315407
six3os	0.0242176	0.127115	0	0.288477	0.153654	0.200942	0.058533	0	0.325329	0	0.325329	0.288477	0.708432	0.167799	0.338134	0.291426	0.708432	0.108948	0.360266	0.127115	0.127115	0.0492227	0.158049	0.0492227	0	0.708432	0.110478	0.109297	0.0606373	0.109297	0.239872	0.288477	0.553694	0	0.409906	0.0492227	0	0.606486	0.0492227	0.0492227	0.0485683	0.173522	0	0.126913	0.821179	0	0.288477	0.173522	0.339005
tsix	0.0280819	0.0878442	0	0.292912	0.104644	0.253801	0.297355	0	0.472058	0	0.472058	0.292912	0.12055	0.693345	0.290131	0.687433	0.12055	0.100993	0.21745	0.0878442	0.0878442	0.681049	0	0.681049	0	0.256575	0.185489	0.0854468	0.089053	0.0854468	0.378717	0.292912	0.188279	0	0.235868	0.681049	0	0.11341	0.681049	0.681049	0.0746963	0.158415	0	0.148071	0.313774	0	0.292912	0.158415	0.278185
bc040587	0.198821	0	0.0982757	0	0	0.016458	0	0.217982	0	0	0	0	0	0.0488217	0	0	0	0	0	0	0	0	0	0	0.323516	0	0.126784	0	0	0	0.0976434	0	0	0.0982757	0	0	0	0	0	0	0	0	0.272092	0	0	0	0	0	0
loc285194	0.0182905	0.101616	0	0.45338	0.144487	0.425696	0.124541	0	0.389659	0	0.389659	0.45338	0.466596	0.203799	0.331585	0.211724	0.466596	0.365015	0.643418	0.101616	0.101616	0.101037	0.0948294	0.101037	0	0.188308	0.0756152	0.137345	0.130122	0.137345	0.198817	0.45338	0.342662	0	0.367016	0.101037	0	0.407583	0.101037	0.101037	0.378394	0.164239	0	0.132539	0.622085	0	0.45338	0.164239	0.399423
neat-1	0.036581	0.108676	0	1	0.157873	0.159996	0.048539	0	0.493997	0	0.493997	1	0.148327	0.190569	0.208837	0.258571	0.148327	0.0863443	0.0954403	0.108676	0.108676	0.042148	0	0.042148	0	0.358551	0.189038	0.0478431	0.0499194	0.0478431	0.336498	1	0.200106	0	0.110336	0.042148	0	0.128954	0.042148	0.042148	0.041681	0.133237	0	0.108532	0.588071	0	1	0.133237	0.625088
pink1-as(napink1)	0	0.142785	0	0.148327	0.0691264	0.163189	0.0667673	0	0.158426	0	0.158426	0.148327	1	0.0876594	0.251505	0.104406	1	0.113338	0.399427	0.142785	0.142785	0.0552447	0.237073	0.0552447	0	0.125295	0	0.143175	0.0694074	0.143175	0.11563	0.148327	0.343349	0	0.466828	0.0552447	0	0.704173	0.0552447	0.0552447	0.054445	0.190251	0	0.142537	0.48687	0	0.148327	0.190251	0.142587
ipw	0	0.929688	0	0.100833	0.190005	0.051318	0.0432844	0	0.360322	0	0.360322	0.100833	0.129546	0.0623603	0.293307	0.0737137	0.129546	0.632374	0.380311	0.929688	0.929688	0.0381288	0	0.0381288	0	0.0896326	0	0.0427302	0.0443788	0.0427302	0.0845753	0.100833	0.0953011	0	0.150725	0.0381288	0	0.113997	0.0381288	0.0381288	0.0377461	0.294659	0	0.245699	0.111195	0	0.100833	0.294659	0.549929
cbr3-as1(plncrna-1)	0	0	0	0	0.101513	0.112601	0	0.128509	0	0	0	0	0	0	0	0	0	0	0	0	0	0	0	0	0	0	0	0	0	0	0	0	0	0	0	0	0	0	0	0	0	0	0	0	0	0	0	0	0
mdm2-as	0	0.0409911	0	0.042148	0.0187958	0.140492	0.421098	0	0.0439788	0	0.0439788	0.042148	0.0552447	0.622035	0.0705994	0.679335	0.0552447	0.0741409	0.201009	0.0409911	0.0409911	1	0	1	0	0.0371789	0	0.103603	0.107916	0.103603	0.0787839	0.042148	0.0401321	0	0.220212	1	0	0.0482391	1	1	0.0907158	0.129121	0	0.166546	0.0468939	0	0.042148	0.129121	0.0409256
pca3	0.419374	0.0953365	0.165952	0.216357	0.142253	0.205836	0.0438998	0.0560417	0.289182	0	0.289182	0.216357	0.531324	0.151054	0.322319	0.23314	0.531324	0.0871582	0.315232	0.0953365	0.0953365	0.036917	0.118537	0.036917	0.215244	0.531324	0.102861	0.0819727	0.045478	0.0819727	0.196737	0.216357	0.521327	0.165952	0.351348	0.036917	0.0243839	0.490142	0.036917	0.036917	0.0364262	0.138818	0.5	0.0951847	0.703868	0.0552881	0.216357	0.138818	0.282505
pcat1	0.0994105	0.525758	0.0393103	0.104602	0.22724	0.162898	0.0463813	0.0871926	0.328811	0	0.328811	0.104602	0.460306	0.0906318	0.465767	0.0860513	0.460306	0.447206	0.50841	0.525758	0.525758	0.039148	0.0948294	0.039148	0.129407	0.0898141	0.0507134	0.0766582	0.0480057	0.0766582	0.103009	0.104602	0.302	0.0393103	0.37835	0.039148	0	0.402341	0.039148	0.039148	0.0386368	0.271674	0.108837	0.195546	0.341985	0	0.104602	0.271674	0.392782
pcgem1	0	0.681593	0	0.0878384	0.180753	0.184848	0.326284	0	0.310111	0	0.310111	0.0878384	0.115974	0.368842	0.309314	0.352102	0.115974	0.549467	0.463382	0.681593	0.681593	0.417854	0	0.417854	0	0.0772741	0	0.0917613	0.0959354	0.0917613	0.0883197	0.0878384	0.0989908	0	0.283108	0.417854	0	0.109013	0.417854	0.417854	0.0794729	0.287129	0	0.23681	0.111261	0	0.0878384	0.287129	0.424126
prncr1	0	0.361756	0	0.0954403	0.161658	0.401788	0.407461	0	0.291928	0	0.291928	0.0954403	0.399427	0.287433	0.384417	0.20888	0.399427	0.512261	1	0.361756	0.361756	0.201009	0.0790245	0.201009	0	0.081237	0	0.137485	0.132769	0.137485	0.104428	0.0954403	0.261946	0	0.550105	0.201009	0	0.35844	0.201009	0.201009	0.27931	0.210978	0	0.168783	0.314546	0	0.0954403	0.210978	0.326994
pvt1	0.036581	0.108676	0	1	0.157873	0.159996	0.048539	0	0.493997	0	0.493997	1	0.148327	0.190569	0.208837	0.258571	0.148327	0.0863443	0.0954403	0.108676	0.108676	0.042148	0	0.042148	0	0.358551	0.189038	0.0478431	0.0499194	0.0478431	0.336498	1	0.200106	0	0.110336	0.042148	0	0.128954	0.042148	0.042148	0.041681	0.133237	0	0.108532	0.588071	0	1	0.133237	0.625088
nespas	0.0791416	0.0980044	0.0649612	0.501376	0.151134	0.270495	0.0448276	0	0.435242	0	0.435242	0.501376	0.454724	0.172857	0.348796	0.255414	0.454724	0.0907445	0.296687	0.0980044	0.0980044	0.0379632	0.0948294	0.0379632	0.0158069	0.496769	0.108759	0.0751468	0.0463663	0.0751468	0.218124	0.501376	0.540174	0.0649612	0.32597	0.0379632	0.180185	0.436589	0.0379632	0.0379632	0.0374772	0.139946	0.0633342	0.0978542	0.821065	0.107301	0.501376	0.139946	0.476639
prins	0.0950007	0	0	0	0	0	0	0	0	0.532098	0	0	0	0	0	0	0	0	0	0	0	0	0	0	0	0	0	0	0	0	0	0	0	0	0	0	0	0	0	0	0	0	0	0	0	0	0	0	0
ncrms	0.0950007	0	0	0	0	0	0	0	0	0.532098	0	0	0	0	0	0	0	0	0	0	0	0	0	0	0	0	0	0	0	0	0	0	0	0	0	0	0	0	0	0	0	0	0	0	0	0	0	0	0
disc1	0.0330038	0.0979191	0	0.366782	0.139643	0.0903383	0.0431247	0	0.4774	0	0.4774	0.366782	0.128987	0.173909	0.25749	0.679335	0.128987	0.0778209	0.0835208	0.0979191	0.0979191	0.0380048	0	0.0380048	0	0.490735	0.169573	0.0425745	0.0442109	0.0425745	0.307811	0.366782	0.367592	0	0.0976065	0.0380048	0	0.113548	0.0380048	0.0380048	0.0376246	0.117209	0	0.0978025	0.532361	0	0.366782	0.117209	0.503854
dlg2as	0	0.0409911	0	0.042148	0.0187958	0.140492	0.421098	0	0.0439788	0	0.0439788	0.042148	0.0552447	0.622035	0.0705994	0.679335	0.0552447	0.0741409	0.201009	0.0409911	0.0409911	1	0	1	0	0.0371789	0	0.103603	0.107916	0.103603	0.0787839	0.042148	0.0401321	0	0.220212	1	0	0.0482391	1	1	0.0907158	0.129121	0	0.166546	0.0468939	0	0.042148	0.129121	0.0409256
ndm29(29a)	0.29209	0.190123	0.160967	0	0.0876066	0.0217265	0	0.101555	0.0646586	0	0.0646586	0	0	0.032403	0.0844602	0	0	0.142592	0.0738955	0.190123	0.190123	0	0	0	0.385722	0	0.0667289	0	0	0	0.0540049	0	0.00957216	0.160967	0.0264885	0	0.0482676	0.0148433	0	0	0	0.0796849	0.375488	0.0529769	0	0.0273053	0	0.0796849	0.103454
tie-1as	0	0.0409911	0	0.042148	0.0187958	0.140492	0.421098	0	0.0439788	0	0.0439788	0.042148	0.0552447	0.622035	0.0705994	0.679335	0.0552447	0.0741409	0.201009	0.0409911	0.0409911	1	0	1	0	0.0371789	0	0.103603	0.107916	0.103603	0.0787839	0.042148	0.0401321	0	0.220212	1	0	0.0482391	1	1	0.0907158	0.129121	0	0.166546	0.0468939	0	0.042148	0.129121	0.0409256
air	0	0.0409911	0	0.042148	0.0187958	0.140492	0.421098	0	0.0439788	0	0.0439788	0.042148	0.0552447	0.622035	0.0705994	0.679335	0.0552447	0.0741409	0.201009	0.0409911	0.0409911	1	0	1	0	0.0371789	0	0.103603	0.107916	0.103603	0.0787839	0.042148	0.0401321	0	0.220212	1	0	0.0482391	1	1	0.0907158	0.129121	0	0.166546	0.0468939	0	0.042148	0.129121	0.0409256
[truncated: 46 more columns]
