# Supplementary material for: Constructing lncRNA functional similarity network based on lncRNA-disease associations and disease semantic similarity
Source: Sci Rep. 2015 Jun 10;5:11338. doi: 10.1038/srep11338 (PMC4462156; doi:10.1038/srep11338)
Supplement: Supplementary Table 8 [file srep11338-s9.xls]

## Sheet: Sheet1
7sk	1	0	0.0665083	0.0997625	0	0	0.353659	0	0	0	0.0335936	0.0257649	0.0283731	0.0972519	0	0	0	0	0.047619	0	0	0.0678851	0	0	0	0	0	0	0	0	0	0	0	0	0	0.43299	0	0	0.0833168	0	0	0	0	1	0	0	0.0321285	0	0
7sl	0	1	0	0	0.130841	0	0	0.0646766	0.0646766	0.0632479	0.0777077	0	0	0.0440169	0	0.0796107	0	0.0796107	0	0.164021	0.168176	0	0.164021	0.0929076	0.184281	0.100402	0.438638	0	0.0675698	0.164021	0	0	0.102209	0.148544	0.130841	0	0.1	0	0	0.130841	0.144279	0	0.0961857	0	0.164021	0.0764791	0	0.0976562	0
hcp5	0.0665083	0	1	0.681514	0	0.013245	0.195011	0.02	0.02	0.0151531	0.0263049	0.273544	0.0194126	0.0252159	0.0869163	0.018125	0.0593442	0.018125	0.16549	0	0	0.0720721	0	0.0410299	0.0136455	0.016129	0.0391916	0	0.0125	0	0	0.0416667	0	0	0	0.0623608	0	0.173357	0.26821	0	0	0	0	0.0665083	0	0	0.266849	0.0183007	0.0723748
hla-as1	0.0997625	0	0.681514	1	0	0	0.269439	0	0	0.00733496	0.0225653	0.346626	0.0153481	0.0211221	0.0954907	0	0	0	0.218679	0	0	0.108108	0	0.0340265	0.00687981	0	0.0272212	0	0	0	0	0	0	0	0	0.0935412	0	0.232258	0.339095	0	0	0	0	0.0997625	0	0	0.37746	0	0.0583942
h19	0	0.130841	0	0	1	0	0	0.0439024	0.0439024	0.105528	0.0314808	0	0	0.0175032	0	0.198388	0	0.198388	0	0.139896	0.0509978	0	0.139896	0.0401904	0.185527	0.083004	0.0753462	0	0.0228032	0.139896	0	0	0.67033	0.241557	1	0	0.0294118	0	0	1	0.0439024	0	0.0292683	0	0.139896	0.00987306	0	0.0807692	0
bcyrn1	0	0	0.013245	0	0	1	0	0.102975	0.102975	0.437378	0.0146249	0	0.407947	0.0191008	0	0.054593	0	0.054593	0	0	0.0244088	0	0	0.0140713	0.0225453	0.0844278	0.0579039	0	0.0411899	0	0.0581114	0	0.0170503	0.0122044	0	0	0	0	0	0	0.0366133	0	0.0244088	0	0	0	0	0.0786106	0.0361446
kcnq1dn	0.353659	0	0.195011	0.269439	0	0	1	0	0	0.00694444	0.0375024	0.13639	0.0229959	0.0478146	0.0357143	0	0	0	0.133333	0	0	0.12233	0	0.04	0.00606469	0	0.032	0	0	0	0	0	0	0	0	0.334615	0	0.0895522	0.221377	0	0	0	0	0.353659	0	0	0.149206	0	0.0746888
bace1-as	0	0.0646766	0.02	0	0.0439024	0.102975	0	1	1	0.0672165	0.138961	0	0.0411899	0.0975146	0	0.399219	0	0.399219	0	0.166667	0.0612208	0	0.166667	0.108056	0.144121	0.45	0.452935	0	0.130581	0.166667	0	0	0.0351855	0.0881585	0.0439024	0	0.0366492	0	0	0.0439024	0.0520833	0	0.0347222	0	0.166667	0.0167428	0	0.255061	0.0828729
cdkn2b-as1	0	0.0646766	0.02	0	0.0439024	0.102975	0	1	1	0.0672165	0.138961	0	0.0411899	0.0975146	0	0.399219	0	0.399219	0	0.166667	0.0612208	0	0.166667	0.108056	0.144121	0.45	0.452935	0	0.130581	0.166667	0	0	0.0351855	0.0881585	0.0439024	0	0.0366492	0	0	0.0439024	0.0520833	0	0.0347222	0	0.166667	0.0167428	0	0.255061	0.0828729
gdnfos	0	0.0632479	0.0151531	0.00733496	0.105528	0.437378	0.00694444	0.0672165	0.0672165	1	0.0767948	0.0423384	0.297211	0.155206	0.0350877	0.110134	0	0.110134	0	0.0574713	0.0399664	0.0098832	0.0574713	0.0346482	0.236793	0.0645048	0.0976109	0	0.0406793	0.0574713	0.0342628	0	0.106589	0.101642	0.105528	0	0.0126126	0	0.00587889	0.105528	0.032757	0	0.313792	0	0.0574713	0.00579252	0.00685871	0.061555	0.0213146
snhg3	0.0335936	0.0777077	0.0263049	0.0225653	0.0314808	0.0146249	0.0375024	0.138961	0.138961	0.0767948	1	0.0427191	0.0477022	0.734118	0.0246682	0.293118	0	0.293118	0.0232352	0.165102	0.221814	0.0124219	0.165102	0.170861	0.268988	0.104894	0.257774	0	0.113824	0.165102	0.0194082	0	0.0987578	0.369098	0.0314808	0.0395831	0.169962	0.035724	0.0406395	0.0314808	0.130448	0.00422535	0.124236	0.0335936	0.165102	0.0868568	0.022136	0.0842277	0.0313759
sox2-ot	0.0257649	0	0.273544	0.346626	0	0	0.13639	0	0	0.0423384	0.0427191	1	0.0183261	0.043707	0.209097	0	0	0	0.121992	0	0.0386266	0.0808543	0	0.0503047	0.0152834	0.0332147	0.0491356	0	0	0	0.0180995	0	0.0214286	0.0220723	0	0.0241327	0	0.160625	0.509384	0	0.0515021	0.0203046	0.0386266	0.0257649	0	0	0.501844	0.0324074	0.0789255
bace1as	0.0283731	0	0.0194126	0.0153481	0	0.407947	0.0229959	0.0411899	0.0411899	0.297211	0.0477022	0.0183261	1	0.0454704	0	0.0382151	0	0.0382151	0.115294	0.0837229	0.0122044	0.0298085	0.0837229	0.00804074	0.0431911	0.0337711	0.0361899	0	0.020595	0.0837229	0.0232446	0	0.00852515	0.054649	0	0.0262309	0	0.0740372	0.018847	0	0.0146453	0	0.0122044	0.0283731	0.0837229	0	0.0104668	0.0314442	0.0144578
bc200	0.0972519	0.0440169	0.0252159	0.0211221	0.0175032	0.0191008	0.0478146	0.0975146	0.0975146	0.155206	0.734118	0.043707	0.0454704	1	0.035298	0.120513	0	0.120513	0.0178492	0.104378	0.0890768	0.0112681	0.104378	0.103916	0.171783	0.0651726	0.179194	0	0.0794199	0.104378	0.0155265	0	0.06058	0.217563	0.0175032	0.0574387	0.11104	0.0285792	0.0358819	0.0175032	0.0734181	0.00338028	0.147517	0.0972519	0.104378	0.0541166	0.0183957	0.0530656	0.021777
c15orf2	0	0	0.0869163	0.0954907	0	0	0.0357143	0	0	0.0350877	0.0246682	0.209097	0	0.035298	1	0	0	0	0.0479042	0	0	0	0	0.0188679	0	0	0.0150943	0	0	0	0	0	0	0	0	0	0	0.133333	0.124131	0	0	0	0	0	0	0	0.105727	0	0.0392157
ube3a-as	0	0.0796107	0.018125	0	0.198388	0.054593	0	0.399219	0.399219	0.110134	0.293118	0	0.0382151	0.120513	0	1	0	1	0	0.164643	0.0640023	0	0.164643	0.199691	0.485089	0.255564	0.377424	0	0.331805	0.164643	0	0	0.175948	0.287908	0.198388	0	0.0355732	0	0	0.198388	0.0513701	0	0.0449488	0	0.164643	0.0149452	0	0.231517	0.121547
terra	0	0	0.0593442	0	0	0	0	0	0	0	0	0	0	0	0	0	1	0	0	0	0	0	0	0	0	0	0	0	0	0	0	0.389068	0	0	0	0	0	0	0	0	0	0	0	0	0	0	0	0	0
anril	0	0.0796107	0.018125	0	0.198388	0.054593	0	0.399219	0.399219	0.110134	0.293118	0	0.0382151	0.120513	0	1	0	1	0	0.164643	0.0640023	0	0.164643	0.199691	0.485089	0.255564	0.377424	0	0.331805	0.164643	0	0	0.175948	0.287908	0.198388	0	0.0355732	0	0	0.198388	0.0513701	0	0.0449488	0	0.164643	0.0149452	0	0.231517	0.121547
disc2	0.047619	0	0.16549	0.218679	0	0	0.133333	0	0	0	0.0232352	0.121992	0.115294	0.0178492	0.0479042	0	0	0	1	0	0	0.0498753	0	0.0493827	0	0	0.0395062	0	0	0	0	0	0	0	0	0.044335	0	0.265403	0.135414	0	0	0	0	0.047619	0	0	0.112403	0	0.0978261
gas5	0	0.164021	0	0	0.139896	0	0	0.166667	0.166667	0.0574713	0.165102	0	0.0837229	0.104378	0	0.164643	0	0.164643	0	1	0.10582	0	1	0.114108	0.26035	0.184211	0.134559	0	0.119157	1	0	0	0.112373	0.404227	0.139896	0	0.0726257	0.122449	0	0.139896	0.0888889	0	0.0592593	0	1	0.0574713	0	0.178723	0
igf2as	0	0.168176	0	0	0.0509978	0.0244088	0	0.0612208	0.0612208	0.0399664	0.221814	0.0386266	0.0122044	0.0890768	0	0.0640023	0	0.0640023	0	0.10582	1	0	0.10582	0.211729	0.0977681	0.0661111	0.157762	0	0.160391	0.10582	0.0444444	0	0.293773	0.633173	0.0509978	0	0.240248	0	0	0.0509978	0.77193	0.034188	0.578947	0	0.10582	0.194118	0	0.063982	0
kcnq1ot1	0.0678851	0	0.0720721	0.108108	0	0	0.12233	0	0	0.0098832	0.0124219	0.0808543	0.0298085	0.0112681	0	0	0	0	0.0498753	0	0	1	0	0	0.00861678	0	0	0	0	0	0	0	0	0	0	0.0632603	0	0	0.0849924	0	0	0	0	0.0678851	0	0	0.101727	0	0
daoa-as1	0	0.164021	0	0	0.139896	0	0	0.166667	0.166667	0.0574713	0.165102	0	0.0837229	0.104378	0	0.164643	0	0.164643	0	1	0.10582	0	1	0.114108	0.26035	0.184211	0.134559	0	0.119157	1	0	0	0.112373	0.404227	0.139896	0	0.0726257	0.122449	0	0.139896	0.0888889	0	0.0592593	0	1	0.0574713	0	0.178723	0
b1 sine rna	0	0.0929076	0.0410299	0.0340265	0.0401904	0.0140713	0.04	0.108056	0.108056	0.0346482	0.170861	0.0503047	0.00804074	0.103916	0.0188679	0.199691	0	0.199691	0.0493827	0.114108	0.211729	0	0.114108	1	0.159971	0.119874	0.363636	0	0.483551	0.114108	0	0	0.0724007	0.239007	0.0401904	0	0.295636	0.046875	0.0533416	0.0401904	0.173178	0	0.138542	0	0.114108	0.556824	0.039604	0.121982	0.113537
esrg	0	0.184281	0.0136455	0.00687981	0.185527	0.0225453	0.00606469	0.144121	0.144121	0.236793	0.268988	0.0152834	0.0431911	0.171783	0	0.485089	0	0.485089	0	0.26035	0.0977681	0.00861678	0.26035	0.159971	1	0.17361	0.260705	0	0.209774	0.26035	0.0324146	0	0.180395	0.35973	0.185527	0	0.0522729	0.0174927	0.0055814	0.185527	0.0725869	0	0.0677478	0	0.26035	0.0389737	0.00598007	0.175755	0.0424655
ahif	0	0.100402	0.016129	0	0.083004	0.0844278	0	0.45	0.45	0.0645048	0.104894	0.0332147	0.0337711	0.0651726	0	0.255564	0	0.255564	0	0.184211	0.0661111	0	0.184211	0.119874	0.17361	1	0.258554	0	0.143934	0.184211	0.0701754	0	0.0660887	0.104563	0.083004	0	0.0460251	0	0	0.083004	0.0583333	0	0.0388889	0	0.184211	0.0318021	0	0.498305	0.0655022
bc1	0	0.438638	0.0391916	0.0272212	0.0753462	0.0579039	0.032	0.452935	0.452935	0.0976109	0.257774	0.0491356	0.0361899	0.179194	0.0150943	0.377424	0	0.377424	0.0395062	0.134559	0.157762	0	0.134559	0.363636	0.260705	0.258554	1	0	0.118503	0.134559	0.134831	0	0.0967792	0.16576	0.0753462	0.0242424	0.0875809	0.0375	0.0470864	0.0753462	0.126904	0	0.105753	0	0.134559	0.0624606	0.0348452	0.180594	0.120812
bcar4	0	0	0	0	0	0	0	0	0	0	0	0	0	0	0	0	0	0	0	0	0	0	0	0	0	0	0	1	0	0	0	0	0	0	0	0	0	0	0	0	0	0	0	0	0	0	0	0	0
cdkn1c-as	0	0.0675698	0.0125	0	0.0228032	0.0411899	0	0.130581	0.130581	0.0406793	0.113824	0	0.020595	0.0794199	0	0.331805	0	0.331805	0	0.119157	0.160391	0	0.119157	0.483551	0.209774	0.143934	0.118503	0	1	0.119157	0	0	0.0332182	0.164585	0.0228032	0	0.16259	0	0	0.0228032	0.12217	0	0.0916274	0	0.119157	0.670218	0	0.234284	0.0368324
dscam-as1	0	0.164021	0	0	0.139896	0	0	0.166667	0.166667	0.0574713	0.165102	0	0.0837229	0.104378	0	0.164643	0	0.164643	0	1	0.10582	0	1	0.114108	0.26035	0.184211	0.134559	0	0.119157	1	0	0	0.112373	0.404227	0.139896	0	0.0726257	0.122449	0	0.139896	0.0888889	0	0.0592593	0	1	0.0574713	0	0.178723	0
hotair	0	0	0	0	0	0.0581114	0	0	0	0.0342628	0.0194082	0.0180995	0.0232446	0.0155265	0	0	0	0	0	0	0.0444444	0	0	0	0.0324146	0.0701754	0.134831	0	0	0	1	0	0.0382166	0.0222222	0	0	0	0	0	0	0.0666667	0	0.0444444	0	0	0	0	0.0680851	0
l1pa16	0	0	0.0416667	0	0	0	0	0	0	0	0	0	0	0	0	0	0.389068	0	0	0	0	0	0	0	0	0	0	0	0	0	0	1	0	0	0	0	0	0	0	0	0	0	0	0	0	0	0	0	0
lincrna-p21	0	0.102209	0	0	0.67033	0.0170503	0	0.0351855	0.0351855	0.106589	0.0987578	0.0214286	0.00852515	0.06058	0	0.175948	0	0.175948	0	0.112373	0.293773	0	0.112373	0.0724007	0.180395	0.0660887	0.0967792	0	0.0332182	0.112373	0.0382166	0	1	0.364167	0.67033	0	0.0812325	0	0	0.67033	0.318382	0.0250627	0.238786	0	0.112373	0.0280698	0	0.0642628	0
lsinct5	0	0.148544	0	0	0.241557	0.0122044	0	0.0881585	0.0881585	0.101642	0.369098	0.0220723	0.054649	0.217563	0	0.287908	0	0.287908	0	0.404227	0.633173	0	0.404227	0.239007	0.35973	0.104563	0.16576	0	0.164585	0.404227	0.0222222	0	0.364167	1	0.241557	0	0.427566	0.0408163	0	0.241557	0.442574	0.017094	0.379349	0	0.404227	0.148832	0	0.10143	0
malat1	0	0.130841	0	0	1	0	0	0.0439024	0.0439024	0.105528	0.0314808	0	0	0.0175032	0	0.198388	0	0.198388	0	0.139896	0.0509978	0	0.139896	0.0401904	0.185527	0.083004	0.0753462	0	0.0228032	0.139896	0	0	0.67033	0.241557	1	0	0.0294118	0	0	1	0.0439024	0	0.0292683	0	0.139896	0.00987306	0	0.0807692	0
meg3	0.43299	0	0.0623608	0.0935412	0	0	0.334615	0	0	0	0.0395831	0.0241327	0.0262309	0.0574387	0	0	0	0	0.044335	0	0	0.0632603	0	0	0	0	0.0242424	0	0	0	0	0	0	0	0	1	0	0	0.0831104	0	0	0	0	0.43299	0	0	0.0456274	0	0.0634921
mir31hg	0	0.1	0	0	0.0294118	0	0	0.0366492	0.0366492	0.0126126	0.169962	0	0	0.11104	0	0.0355732	0	0.0355732	0	0.0726257	0.240248	0	0.0726257	0.295636	0.0522729	0.0460251	0.0875809	0	0.16259	0.0726257	0	0	0.0812325	0.427566	0.0294118	0	1	0	0	0.0294118	0.204188	0	0.136126	0	0.0726257	0.228178	0	0.0447154	0
ncrna-ccnd1	0	0	0.173357	0.232258	0	0	0.0895522	0	0	0	0.035724	0.160625	0.0740372	0.0285792	0.133333	0	0	0	0.265403	0.122449	0	0	0.122449	0.046875	0.0174927	0	0.0375	0	0	0.122449	0	0	0	0.0408163	0	0	0	1	0.168248	0	0	0	0	0	0.122449	0	0.147601	0	0.0913706
neat-1	0.0833168	0	0.26821	0.339095	0	0	0.221377	0	0	0.00587889	0.0406395	0.509384	0.018847	0.0358819	0.124131	0	0	0	0.135414	0	0	0.0849924	0	0.0533416	0.0055814	0	0.0470864	0	0	0	0	0	0	0	0	0.0831104	0	0.168248	1	0	0	0	0	0.0833168	0	0	0.801968	0	0.0909684
p53 mrna	0	0.130841	0	0	1	0	0	0.0439024	0.0439024	0.105528	0.0314808	0	0	0.0175032	0	0.198388	0	0.198388	0	0.139896	0.0509978	0	0.139896	0.0401904	0.185527	0.083004	0.0753462	0	0.0228032	0.139896	0	0	0.67033	0.241557	1	0	0.0294118	0	0	1	0.0439024	0	0.0292683	0	0.139896	0.00987306	0	0.0807692	0
pinc	0	0.144279	0	0	0.0439024	0.0366133	0	0.0520833	0.0520833	0.032757	0.130448	0.0515021	0.0146453	0.0734181	0	0.0513701	0	0.0513701	0	0.0888889	0.77193	0	0.0888889	0.173178	0.0725869	0.0583333	0.126904	0	0.12217	0.0888889	0.0666667	0	0.318382	0.442574	0.0439024	0	0.204188	0	0	0.0439024	1	0.0512821	0.666667	0	0.0888889	0.159817	0	0.0566802	0
pr antisense	0	0	0	0	0	0	0	0	0	0	0.00422535	0.0203046	0	0.00338028	0	0	0	0	0	0	0.034188	0	0	0	0	0	0	0	0	0	0	0	0.0250627	0.017094	0	0	0	0	0	0	0.0512821	1	0.034188	0	0	0	0	0	0
pvt1	0	0.0961857	0	0	0.0292683	0.0244088	0	0.0347222	0.0347222	0.313792	0.124236	0.0386266	0.0122044	0.147517	0	0.0449488	0	0.0449488	0	0.0592593	0.578947	0	0.0592593	0.138542	0.0677478	0.0388889	0.105753	0	0.0916274	0.0592593	0.0444444	0	0.238786	0.379349	0.0292683	0	0.136126	0	0	0.0292683	0.666667	0.034188	1	0	0.0592593	0.106545	0	0.0377868	0
sra	1	0	0.0665083	0.0997625	0	0	0.353659	0	0	0	0.0335936	0.0257649	0.0283731	0.0972519	0	0	0	0	0.047619	0	0	0.0678851	0	0	0	0	0	0	0	0	0	0	0	0	0	0.43299	0	0	0.0833168	0	0	0	0	1	0	0	0.0321285	0	0
sra1	0	0.164021	0	0	0.139896	0	0	0.166667	0.166667	0.0574713	0.165102	0	0.0837229	0.104378	0	0.164643	0	0.164643	0	1	0.10582	0	1	0.114108	0.26035	0.184211	0.134559	0	0.119157	1	0	0	0.112373	0.404227	0.139896	0	0.0726257	0.122449	0	0.139896	0.0888889	0	0.0592593	0	1	0.0574713	0	0.178723	0
uc.160+	0	0.0764791	0	0	0.00987306	0	0	0.0167428	0.0167428	0.00579252	0.0868568	0	0	0.0541166	0	0.0149452	0	0.0149452	0	0.0574713	0.194118	0	0.0574713	0.556824	0.0389737	0.0318021	0.0624606	0	0.670218	0.0574713	0	0	0.0280698	0.148832	0.00987306	0	0.228178	0	0	0.00987306	0.159817	0	0.106545	0	0.0574713	1	0	0.0307868	0
uc.346+	0.0321285	0	0.266849	0.37746	0	0	0.149206	0	0	0.00685871	0.022136	0.501844	0.0104668	0.0183957	0.105727	0	0	0	0.112403	0	0	0.101727	0	0.039604	0.00598007	0	0.0348452	0	0	0	0	0	0	0	0	0.0456274	0	0.147601	0.801968	0	0	0	0	0.0321285	0	0	1	0	0.0901639
uc283+a	0	0.0976562	0.0183007	0	0.0807692	0.0786106	0	0.255061	0.255061	0.061555	0.0842277	0.0324074	0.0314442	0.0530656	0	0.231517	0	0.231517	0	0.178723	0.063982	0	0.178723	0.121982	0.175755	0.498305	0.180594	0	0.234284	0.178723	0.0680851	0	0.0642628	0.10143	0.0807692	0	0.0447154	0	0	0.0807692	0.0566802	0	0.0377868	0	0.178723	0.0307868	0	1	0.0762712
uca1	0	0	0.0723748	0.0583942	0	0.0361446	0.0746888	0.0828729	0.0828729	0.0213146	0.0313759	0.0789255	0.0144578	0.021777	0.0392157	0.121547	0	0.121547	0.0978261	0	0	0	0	0.113537	0.0424655	0.0655022	0.120812	0	0.0368324	0	0	0	0	0	0	0.0634921	0	0.0913706	0.0909684	0	0	0	0	0	0	0	0.0901639	0.0762712	1
wt1-as	0.0321285	0	0.266849	0.37746	0	0	0.149206	0	0	0.00685871	0.022136	0.501844	0.0104668	0.0183957	0.105727	0	0	0	0.112403	0	0	0.101727	0	0.039604	0.00598007	0	0.0348452	0	0	0	0	0	0	0	0	0.0456274	0	0.147601	0.801968	0	0	0	0	0.0321285	0	0	1	0	0.0901639
xist	0	0.0540541	0.0181159	0	0.031746	0.0666667	0	0.204545	0.204545	0.0481037	0.0543774	0	0.0266667	0.0400581	0	0.255113	0	0.255113	0	0.164634	0.0611631	0	0.164634	0.0858856	0.149204	0.214286	0.124772	0	0.367571	0.164634	0	0	0.0255213	0.084649	0.031746	0	0.0342857	0	0	0.031746	0.0511364	0	0.0340909	0	0.164634	0.0118044	0	0.359307	0.0606061
zfas1	0	0.0686275	0	0	0.0192308	0	0	0.025641	0.025641	0.00881834	0.0611105	0	0.0543611	0.0280976	0	0.0243368	0	0.0243368	0	0.0928962	0.198346	0	0.0928962	0.094502	0.0405821	0.037037	0.0682364	0	0.0516807	0.0928962	0	0	0.0529219	0.138419	0.0192308	0	0.123711	0.028436	0	0.0192308	0.169231	0	0.112821	0	0.0928962	0.0672646	0	0.036	0
znfx1-as1	0	0.0454545	0	0	0.0111111	0	0	0.0179641	0.0179641	0.00621118	0.049821	0	0	0.0212158	0	0.0162298	0	0.0162298	0	0.0580645	0.195624	0	0.0580645	0.0734812	0.0283275	0.0325581	0.0573349	0	0.0291267	0.0580645	0	0	0.0314815	0.127149	0.0111111	0	0.108434	0	0	0.0111111	0.161677	0	0.107784	0	0.0580645	0.037702	0	0.0315315	0
mer11c	0	0.109347	0	0	0.0932642	0	0	0.111111	0.111111	0.14722	0.197678	0.0777202	0.0697691	0.162045	0.0860215	0.144063	0	0.144063	0	0.666667	0.0793651	0	0.666667	0.0912865	0.242994	0.122807	0.112132	0	0.0893678	0.666667	0	0	0.0842794	0.34648	0.0932642	0	0.0484171	0.0816327	0	0.0932642	0.0592593	0	0.0444444	0	0.666667	0.0383142	0	0.119149	0
air	0.329843	0	0.102333	0.153499	0	0	0.396887	0	0	0	0.0380971	0.0397554	0.0428044	0.0460242	0	0	0	0	0.07	0	0	0.0888889	0	0	0	0	0	0	0	0	0	0	0	0	0	0.307317	0	0	0.182551	0	0	0	0	0.329843	0	0	0.05	0	0
htr2a-as1(antisense htr)	0	0.0686275	0	0	0.0192308	0	0	0.025641	0.025641	0.00881834	0.0611105	0	0.0543611	0.0280976	0	0.0243368	0	0.0243368	0	0.0928962	0.198346	0	0.0928962	0.094502	0.0405821	0.037037	0.0682364	0	0.0516807	0.0928962	0	0	0.0529219	0.138419	0.0192308	0	0.123711	0.028436	0	0.0192308	0.169231	0	0.112821	0	0.0928962	0.0672646	0	0.036	0
hulc	0	0.577814	0.174259	0.0340265	0.0956449	0.0140713	0.04	0.116169	0.116169	0.0749261	0.127897	0.0503047	0.00804074	0.0689078	0.0188679	0.220795	0.0578267	0.220795	0.0493827	0.126532	0.163525	0	0.126532	0.390909	0.243512	0.129267	0.626106	0	0.0972039	0.126532	0	0.0337838	0.106526	0.164055	0.0956449	0	0.100314	0.046875	0.0533416	0.0956449	0.12982	0	0.103856	0	0.126532	0.0738901	0.039604	0.131194	0.113537
igf2-as	1	0	0.0665083	0.0997625	0	0	0.353659	0	0	0	0.0335936	0.0257649	0.0283731	0.0972519	0	0	0	0	0.047619	0	0	0.0678851	0	0	0	0	0	0	0	0	0	0	0	0	0	0.43299	0	0	0.0833168	0	0	0	0	1	0	0	0.0321285	0	0
uc.338	0.25	0.0825855	0.0310474	0.0249406	0.0638642	0.0273758	0.0884146	0.130295	0.130295	0.0731003	0.261833	0.0193908	0.0672895	0.213088	0	0.426593	0	0.426593	0.0119048	0.353769	0.0715136	0.0169713	0.353769	0.11195	0.344928	0.209543	0.14408	0	0.29701	0.353769	0.0170213	0	0.0631376	0.271293	0.0638642	0.108247	0.0412259	0.0306122	0.0277723	0.0638642	0.0547076	0	0.0486289	0.25	0.353769	0.0253053	0.00803213	0.350209	0.0259739
heih	0	0.0764791	0	0	0.00987306	0	0	0.0167428	0.0167428	0.00579252	0.0868568	0	0	0.0541166	0	0.0149452	0	0.0149452	0	0.0574713	0.194118	0	0.0574713	0.556824	0.0389737	0.0318021	0.0624606	0	0.670218	0.0574713	0	0	0.0280698	0.148832	0.00987306	0	0.228178	0	0	0.00987306	0.159817	0	0.106545	0	0.0574713	1	0	0.0307868	0
dapk1	0.353659	0	0.195011	0.269439	0	0	1	0	0	0.00694444	0.0375024	0.13639	0.0229959	0.0478146	0.0357143	0	0	0	0.133333	0	0	0.12233	0	0.04	0.00606469	0	0.032	0	0	0	0	0	0	0	0	0.334615	0	0.0895522	0.221377	0	0	0	0	0.353659	0	0	0.149206	0	0.0746888
map3k14	0	0.462183	0	0	0.0932265	0	0	0.0956968	0.0956968	0.0705563	0.298137	0	0.0523268	0.194558	0	0.197052	0	0.197052	0	0.477117	0.179029	0	0.477117	0.225079	0.295193	0.120112	0.341552	0	0.143454	0.477117	0	0	0.108501	0.54901	0.0932265	0	0.440667	0.0489796	0	0.0932265	0.137605	0	0.114671	0	0.477117	0.11993	0	0.116613	0
ppp3cb	0	0.0764791	0	0	0.00987306	0	0	0.0167428	0.0167428	0.00579252	0.0868568	0	0	0.0541166	0	0.0149452	0	0.0149452	0	0.0574713	0.194118	0	0.0574713	0.556824	0.0389737	0.0318021	0.0624606	0	0.670218	0.0574713	0	0	0.0280698	0.148832	0.00987306	0	0.228178	0	0	0.00987306	0.159817	0	0.106545	0	0.0574713	1	0	0.0307868	0
atp6v1g2-ddx39b	0.163399	0	0.0145322	0.0217984	0	0	0.127854	0	0	0	0.0224158	0.0111111	0.0132627	0.0241485	0	0	0	0	0.0246914	0	0	0.0486322	0	0	0	0	0	0	0	0	0	0	0	0	0	0.149701	0	0	0.0616474	0	0	0	0	0.163399	0	0	0.0135135	0	0
tp53tg1	0	0	0	0	0	0	0	0	0	0	0	0	0	0	0	0	0	0	0	0	0	0	0	0	0	0	0	0	0	0	0	0	0	0	0	0	0	0	0	0	0	0	0	0	0	0	0	0	0
hy1	0.0173166	0.17746	0.0164576	0.0036022	0.103547	0.0187403	0.0147657	0.166165	0.166165	0.178279	0.476719	0.0114872	0.0400196	0.319783	0	0.419807	0	0.419807	0.00396291	0.200108	0.128552	0.00715093	0.200108	0.238936	0.371645	0.132255	0.39149	0	0.202147	0.200108	0.0428906	0	0.133449	0.332155	0.103547	0.0198476	0.100067	0.0144058	0.01071	0.103547	0.100359	0.133901	0.205894	0.0173166	0.200108	0.17207	0.00344007	0.109877	0.0263679
hy3	0	0.0764791	0	0	0.00987306	0	0	0.0167428	0.0167428	0.00579252	0.0868568	0	0	0.0541166	0	0.0149452	0	0.0149452	0	0.0574713	0.194118	0	0.0574713	0.556824	0.0389737	0.0318021	0.0624606	0	0.670218	0.0574713	0	0	0.0280698	0.148832	0.00987306	0	0.228178	0	0	0.00987306	0.159817	0	0.106545	0	0.0574713	1	0	0.0307868	0
ptenp1	0	0.0958317	0	0	0.0281798	0.0324973	0	0.0350862	0.0350862	0.0430815	0.195463	0.0612795	0.0203108	0.146647	0.0205128	0.0434526	0	0.0434526	0	0.069664	0.635605	0	0.069664	0.149287	0.0735714	0.0444333	0.123352	0	0.0915343	0.069664	0.0607751	0	0.545198	0.461476	0.0281798	0	0.151486	0	0	0.0281798	0.699568	0.0667133	0.582973	0	0.069664	0.100466	0	0.0431993	0
uc.73a	0	0.0449438	0	0	0.010989	0.0255754	0	0.0177515	0.0177515	0.0218932	0.0885929	0.0285714	0.0102302	0.0530585	0	0.0160327	0	0.0160327	0	0.0573248	0.373515	0	0.0573248	0.0727143	0.027981	0.0322581	0.0675571	0	0.0287235	0.0573248	0.0573248	0	0.67033	0.215736	0.010989	0	0.107143	0	0	0.010989	0.455621	0.037594	0.303748	0	0.0573248	0.0371681	0	0.03125	0
ba318c17.1	0	0	0	0	0	0	0	0	0	0	0.0198582	0	0.094313	0.0158865	0	0	0	0	0	0.166667	0	0	0.166667	0	0.0238095	0	0	0	0	0.166667	0	0	0	0.0555556	0	0	0	0.139535	0	0	0	0	0	0	0.166667	0	0	0	0
dj974n19.1	0	0.0449438	0	0	0.010989	0.0255754	0	0.0177515	0.0177515	0.0218932	0.0885929	0.0285714	0.0102302	0.0530585	0	0.0160327	0	0.0160327	0	0.0573248	0.373515	0	0.0573248	0.0727143	0.027981	0.0322581	0.0675571	0	0.0287235	0.0573248	0.0573248	0	0.67033	0.215736	0.010989	0	0.107143	0	0	0.010989	0.455621	0.037594	0.303748	0	0.0573248	0.0371681	0	0.03125	0
uc.159	0	0	0	0	0	0	0	0	0	0	0.122603	0.0322061	0	0.0980822	0	0	0	0	0	0	0	0	0	0	0.0198659	0.0934579	0.185366	0	0	0	0.0779221	0	0	0	0	0.0689655	0	0	0.0116448	0	0	0	0	0	0	0	0.0174672	0.0904977	0.0774194
uc.21	0	0.805996	0	0	0.199054	0	0	0.0882255	0.0882255	0.115776	0.0931981	0	0	0.0543881	0	0.135876	0	0.135876	0	0.197531	0.14756	0	0.197531	0.0980103	0.318538	0.121187	0.441084	0	0.0799062	0.197531	0	0	0.160527	0.184841	0.199054	0	0.0834264	0	0	0.199054	0.118408	0	0.088806	0	0.197531	0.0613856	0	0.117658	0
uc.283+a	0.108911	0	0.193429	0.262366	0	0	0.257463	0	0	0	0.0316246	0.428667	0.0190608	0.0284796	0.133333	0	0	0	0.146919	0	0	0.0515222	0	0.046875	0	0	0.0375	0	0	0	0	0	0	0	0	0.101852	0	0.178571	0.801968	0	0	0	0	0.108911	0	0	0.405904	0	0.0913706
uc.72	0	0.0591133	0.00593824	0.00791766	0.0128824	0.0997732	0.00813008	0	0	0.193951	0.0212156	0.0432708	0.0498866	0.0320324	0.0506329	0.00406504	0	0.00406504	0	0	0	0.0121845	0	0	0.0394102	0	0.0295567	0	0	0	0	0	0.00966184	0.00464576	0.0128824	0	0	0	0.0060241	0.0128824	0	0	0	0	0	0	0.00803213	0	0
e2f4 antisense	0	0.0646766	0.02	0	0.0439024	0.102975	0	1	1	0.0672165	0.138961	0	0.0411899	0.0975146	0	0.399219	0	0.399219	0	0.166667	0.0612208	0	0.166667	0.108056	0.144121	0.45	0.452935	0	0.130581	0.166667	0	0	0.0351855	0.0881585	0.0439024	0	0.0366492	0	0	0.0439024	0.0520833	0	0.0347222	0	0.166667	0.0167428	0	0.255061	0.0828729
crnde	0.0769231	0	0.208627	0.312941	0	0	0.298387	0	0	0.030303	0.0142948	0.220096	0.0348403	0.0128912	0	0	0	0	0.0575916	0	0	0.400517	0	0	0.019305	0	0	0	0	0	0	0	0	0	0	0.0714286	0	0	0.202875	0	0	0	0	0.0769231	0	0	0.2749	0	0
linc00271	0.0997625	0	0.681514	1	0	0	0.269439	0	0	0.00733496	0.0225653	0.346626	0.0153481	0.0211221	0.0954907	0	0	0	0.218679	0	0	0.108108	0	0.0340265	0.00687981	0	0.0272212	0	0	0	0	0	0	0	0	0.0935412	0	0.232258	0.339095	0	0	0	0	0.0997625	0	0	0.37746	0	0.0583942
pdzrn3-as1	0	1	0	0	0.130841	0	0	0.0646766	0.0646766	0.0632479	0.0777077	0	0	0.0440169	0	0.0796107	0	0.0796107	0	0.164021	0.168176	0	0.164021	0.0929076	0.184281	0.100402	0.438638	0	0.0675698	0.164021	0	0	0.102209	0.148544	0.130841	0	0.1	0	0	0.130841	0.144279	0	0.0961857	0	0.164021	0.0764791	0	0.0976562	0
dgcr5	0	0.11101	0.0195752	0	0.0896734	0.077507	0	0.534345	0.534345	0.100122	0.258377	0.0162037	0.100769	0.194649	0	0.434866	0	0.434866	0	0.502411	0.086112	0	0.502411	0.158928	0.350215	0.376164	0.391916	0	0.288501	0.502411	0.027234	0	0.0842819	0.32638	0.0896734	0	0.0526531	0.0489796	0	0.0896734	0.0677249	0	0.0564374	0	0.502411	0.035843	0	0.573397	0.064978
nron	0.329843	0	0.102333	0.153499	0	0	0.396887	0	0	0	0.0380971	0.0397554	0.0428044	0.0460242	0	0	0	0	0.07	0	0	0.0888889	0	0	0	0	0	0	0	0	0	0	0	0	0	0.307317	0	0	0.182551	0	0	0	0	0.329843	0	0	0.05	0	0
terc	0	0	0	0	0	0	0	0	0	0	0	0	0	0.0114286	0	0	0	0	0	0	0	0	0	0	0	0	0	0	0	0	0	0	0	0	0	0	0	0	0	0	0	0	0	0	0	0	0	0	0
wrap53	0	0.805996	0	0	0.199054	0	0	0.0882255	0.0882255	0.115776	0.0931981	0	0	0.0543881	0	0.135876	0	0.135876	0	0.197531	0.14756	0	0.197531	0.0980103	0.318538	0.121187	0.441084	0	0.0799062	0.197531	0	0	0.160527	0.184841	0.199054	0	0.0834264	0	0	0.199054	0.118408	0	0.088806	0	0.197531	0.0613856	0	0.117658	0
casc2	0	0.0910404	0.0174348	0	0.314309	0.0681541	0	0.56141	0.56141	0.127274	0.142442	0	0.0389452	0.110076	0	0.628538	0	0.628538	0	0.161882	0.061975	0	0.161882	0.110753	0.348358	0.299721	0.378568	0	0.263962	0.161882	0	0	0.254997	0.33161	0.314309	0	0.0344718	0	0	0.314309	0.0504696	0	0.0403757	0	0.161882	0.0133419	0	0.263945	0.056588
fmr1-as1(asfmr1)	0	0.130841	0	0	1	0	0	0.0439024	0.0439024	0.105528	0.0314808	0	0	0.0175032	0	0.198388	0	0.198388	0	0.139896	0.0509978	0	0.139896	0.0401904	0.185527	0.083004	0.0753462	0	0.0228032	0.139896	0	0	0.67033	0.241557	1	0	0.0294118	0	0	1	0.0439024	0	0.0292683	0	0.139896	0.00987306	0	0.0807692	0
asfmr1	0	0.102209	0	0	0.67033	0.0170503	0	0.0351855	0.0351855	0.106589	0.0987578	0.0214286	0.00852515	0.06058	0	0.175948	0	0.175948	0	0.112373	0.293773	0	0.112373	0.0724007	0.180395	0.0660887	0.0967792	0	0.0332182	0.112373	0.0382166	0	1	0.364167	0.67033	0	0.0812325	0	0	0.67033	0.318382	0.0250627	0.238786	0	0.112373	0.0280698	0	0.0642628	0
fmr1-as1	0	0.148544	0	0	0.241557	0.0122044	0	0.0881585	0.0881585	0.101642	0.369098	0.0220723	0.054649	0.217563	0	0.287908	0	0.287908	0	0.404227	0.633173	0	0.404227	0.239007	0.35973	0.104563	0.16576	0	0.164585	0.404227	0.0222222	0	0.364167	1	0.241557	0	0.427566	0.0408163	0	0.241557	0.442574	0.017094	0.379349	0	0.404227	0.148832	0	0.10143	0
fmr4	0	0.130841	0	0	1	0	0	0.0439024	0.0439024	0.105528	0.0314808	0	0	0.0175032	0	0.198388	0	0.198388	0	0.139896	0.0509978	0	0.139896	0.0401904	0.185527	0.083004	0.0753462	0	0.0228032	0.139896	0	0	0.67033	0.241557	1	0	0.0294118	0	0	1	0.0439024	0	0.0292683	0	0.139896	0.00987306	0	0.0807692	0
neat1	0	0.085676	0.106512	0.119002	0.0474308	0.0187617	0.111572	0.133333	0.133333	0.0593085	0.115011	0.117927	0.00938086	0.0562315	0.0251572	0.220361	0	0.220361	0.0658436	0.114035	0.159375	0.120635	0.114035	0.443388	0.177362	0.138889	0.388086	0	0.102385	0.114035	0	0	0.0730861	0.147252	0.0474308	0	0.100418	0.0625	0.109666	0.0474308	0.125	0	0.09375	0	0.114035	0.0730271	0.110124	0.142373	0.151383
anti-nos2a	0.0945946	0	0.0265085	0.0232019	0	0.506897	0.0756972	0.0514874	0.0514874	0.333516	0.0559784	0.0169811	0.369052	0.0578331	0	0.0424612	0	0.0424612	0.0257732	0.0833333	0.020928	0.0356234	0.0833333	0.00938086	0.0405605	0.0422139	0.0787932	0	0.024714	0.0833333	0.0983267	0	0.0138016	0.0547467	0	0.0879397	0	0.0697674	0.0553958	0	0.02616	0	0.020928	0.0945946	0.0833333	0	0.0177165	0.0393053	0.0180723
miat	0	0.268105	0.010866	0	0.281346	0.031805	0	0.244275	0.244275	0.243017	0.276614	0.00920257	0.0508167	0.218956	0	0.529916	0	0.529916	0	0.276999	0.108969	0	0.276999	0.180955	0.696288	0.221375	0.403513	0	0.269661	0.276999	0.0141907	0	0.26859	0.40234	0.281346	0	0.0755272	0.0174927	0	0.281346	0.082795	0	0.0772754	0	0.276999	0.0517533	0	0.297561	0.0445512
har1a	0.15942	0	0.0751731	0.11276	0	0	0.112745	0	0	0	0.0334317	0.0727273	0.0834788	0.0279063	0	0	0	0	0.129252	0	0	0.153846	0	0	0	0	0	0	0	0	0	0	0	0	0	0.144737	0	0	0.112319	0	0	0	0	0.15942	0	0	0.0869565	0	0
har1a(har1f)	0.17037	0.0909091	0.0166271	0.0221694	0.0400127	0	0.132791	0.0558313	0.0558313	0.0247619	0.141059	0.0144928	0.0179151	0.0951784	0	0.057736	0	0.057736	0.0246914	0.14272	0.229988	0.0382942	0.14272	0.199433	0.0880316	0.0847159	0.0968032	0	0.146026	0.14272	0	0	0.079004	0.220286	0.0400127	0.158076	0.214763	0	0.06543	0.0400127	0.171767	0	0.128825	0.17037	0.14272	0.168236	0.0160643	0.0821878	0
har1b	0	0.174967	0.0341916	0.0272212	0.128667	0.011257	0.032	0.136044	0.136044	0.0997968	0.29354	0.0487233	0.0593625	0.141722	0.0150943	0.239642	0	0.239642	0.0395062	0.485409	0.185134	0	0.485409	0.375172	0.421178	0.216434	0.38722	0	0.116068	0.485409	0.025	0	0.162726	0.387825	0.128667	0	0.110395	0.0677296	0.0444513	0.128667	0.142992	0	0.11916	0	0.485409	0.0733685	0.0316832	0.212609	0.0908297
har1b(har1r)	0	0	0	0	0	0	0	0	0	0	0	0	0	0	0	0	0	0	0	0	0	0	0	0	0	0	0	1	0	0	0	0	0	0	0	0	0	0	0	0	0	0	0	0	0	0	0	0	0
httas	0	0.376842	0	0	0.118012	0	0	0.059081	0.059081	0.0561798	0.0785362	0.0148423	0	0.0460599	0	0.0720225	0	0.0720225	0	0.145497	0.152362	0	0.145497	0.0915389	0.189738	0.23689	0.197381	0	0.070942	0.145497	0.0369515	0	0.0940845	0.134446	0.118012	0	0.0945055	0	0	0.118012	0.133479	0	0.0889861	0	0.145497	0.0834371	0	0.231041	0
tug1	0	0.0976562	0.0183007	0	0.0807692	0.0786106	0	0.255061	0.255061	0.061555	0.0842277	0.0324074	0.0314442	0.0530656	0	0.231517	0	0.231517	0	0.178723	0.063982	0	0.178723	0.121982	0.175755	0.498305	0.180594	0	0.234284	0.178723	0.0680851	0	0.0642628	0.10143	0.0807692	0	0.0447154	0	0	0.0807692	0.0566802	0	0.0377868	0	0.178723	0.0307868	0	1	0.0762712
hif1a-as1	0.15942	0	0.0751731	0.11276	0	0	0.112745	0	0	0	0.0334317	0.0727273	0.0834788	0.0279063	0	0	0	0	0.129252	0	0	0.153846	0	0	0	0	0	0	0	0	0	0	0	0	0	0.144737	0	0	0.112319	0	0	0	0	0.15942	0	0	0.0869565	0	0
tcl6	0	0.100402	0.016129	0	0.083004	0.0844278	0	0.45	0.45	0.0645048	0.104894	0.0332147	0.0337711	0.0651726	0	0.255564	0	0.255564	0	0.184211	0.0661111	0	0.184211	0.119874	0.17361	1	0.258554	0	0.143934	0.184211	0.0701754	0	0.0660887	0.104563	0.083004	0	0.0460251	0	0	0.083004	0.0583333	0	0.0388889	0	0.184211	0.0318021	0	0.498305	0.0655022
dleu1	0	0.0882613	0.01802	0.00877033	0.0599719	0.041721	0.00375235	0.210238	0.210238	0.204221	0.360432	0.0446821	0.0600617	0.348459	0.0175268	0.250825	0	0.250825	0.004884	0.212072	0.257678	0	0.212072	0.126949	0.333539	0.186667	0.399055	0	0.117314	0.212072	0.084062	0	0.151147	0.367802	0.0599719	0.0186492	0.0670508	0.0256928	0.0210945	0.0599719	0.248253	0.013127	0.373378	0	0.212072	0.0473162	0.0145688	0.24764	0.0747401
dleu2	0	0.0454545	0	0	0.0111111	0	0	0.0179641	0.0179641	0.00621118	0.049821	0	0	0.0212158	0	0.0162298	0	0.0162298	0	0.0580645	0.195624	0	0.0580645	0.0734812	0.0283275	0.0325581	0.0573349	0	0.0291267	0.0580645	0	0	0.0314815	0.127149	0.0111111	0	0.108434	0	0	0.0111111	0.161677	0	0.107784	0	0.0580645	0.037702	0	0.0315315	0
mir155hg	0.189189	0	0.0309358	0.0464037	0	0.0275862	0.151394	0	0	0.0192176	0.0310122	0.0283019	0.0364245	0.0306076	0	0	0	0	0.0515464	0	0.0209424	0.0712468	0	0	0	0	0.0634921	0	0	0	0.167598	0	0.0119048	0.0104712	0	0.175879	0	0	0.0923263	0	0.0314136	0	0.0209424	0.189189	0	0	0.0354331	0	0
mir17hg	0	0.462183	0	0	0.0932265	0	0	0.0956968	0.0956968	0.0705563	0.298137	0	0.0523268	0.194558	0	0.197052	0	0.197052	0	0.477117	0.179029	0	0.477117	0.225079	0.295193	0.120112	0.341552	0	0.143454	0.477117	0	0	0.108501	0.54901	0.0932265	0	0.440667	0.0489796	0	0.0932265	0.137605	0	0.114671	0	0.477117	0.11993	0	0.116613	0
snhg5	0	0	0.162614	0.216998	0	0	0.0833333	0	0	0	0.0257854	0.455129	0.0261536	0.0206283	0.133929	0	0	0	0.133333	0	0	0	0	0.0433333	0.0132576	0.0666667	0.0474667	0	0	0	0.05	0	0	0	0	0	0	0.171642	0.390034	0	0	0	0	0	0	0	0.349206	0.0651466	0.0829876
linc00032	0.195122	0	0.017138	0.0257069	0	0	0.152174	0	0	0.0253165	0.0968696	0.0259381	0.0161234	0.113457	0.084507	0	0	0	0.0289017	0	0	0.0512821	0	0	0	0	0	0	0	0	0	0	0	0	0	0.179775	0	0	0.0702386	0	0	0	0	0.195122	0	0	0.0171674	0	0
spry4-it1	0	0.202342	0.00847421	0	0.193181	0.0279055	0	0.192572	0.192572	0.205985	0.364768	0.00738339	0.053968	0.302855	0	0.491008	0	0.491008	0	0.228521	0.157481	0	0.228521	0.257523	0.459583	0.165885	0.328543	0	0.321736	0.228521	0.0107701	0	0.214264	0.448387	0.193181	0	0.173143	0.0165917	0	0.193181	0.13126	0.00420875	0.229615	0	0.228521	0.151668	0	0.23204	0.0227722
ifng-as1	0	0.164021	0	0	0.139896	0	0	0.166667	0.166667	0.0574713	0.165102	0	0.0837229	0.104378	0	0.164643	0	0.164643	0	1	0.10582	0	1	0.114108	0.26035	0.184211	0.134559	0	0.119157	1	0	0	0.112373	0.404227	0.139896	0	0.0726257	0.122449	0	0.139896	0.0888889	0	0.0592593	0	1	0.0574713	0	0.178723	0
linc-md1	0.0268007	0.100259	0.0108932	0.0145243	0.0338721	0	0.0226415	0.0478573	0.0478573	0.0211473	0.130585	0.00884956	0.0109793	0.0776821	0	0.054208	0	0.054208	0.0160256	0.126238	0.21006	0.0285036	0.126238	0.176825	0.084679	0.0764769	0.0975833	0	0.14804	0.126238	0	0	0.064716	0.186799	0.0338721	0.0250391	0.232922	0	0.017306	0.0338721	0.173598	0	0.130198	0.0268007	0.126238	0.181127	0.00995025	0.0743648	0
snhg4	0.202273	0	0.145982	0.197605	0	0	0.412587	0	0	0.00700935	0.0299032	0.107998	0.0160572	0.0323437	0.030303	0	0	0	0.106987	0	0	0.105832	0	0.0328467	0.00652842	0	0.0262774	0	0	0	0	0	0	0	0	0.190171	0	0.0743802	0.200373	0	0	0	0	0.202273	0	0	0.117647	0	0.055814
mir100hg	0	0.365127	0.0075	0	0.371022	0.0294214	0	0.333198	0.333198	0.349187	0.24681	0	0.0766857	0.248129	0	0.383882	0	0.383882	0	0.380358	0.114452	0	0.380358	0.114662	0.392034	0.194377	0.469824	0	0.0940617	0.380358	0	0	0.331809	0.383191	0.371022	0	0.0628062	0.0400423	0	0.371022	0.0880413	0	0.327036	0	0.380358	0.0403304	0	0.136834	0.023678
linc00162	0	0	0	0	0	0	0	0	0	0	0.0198582	0	0.094313	0.0158865	0	0	0	0	0	0.166667	0	0	0.166667	0	0.0238095	0	0	0	0	0.166667	0	0	0	0.0555556	0	0	0	0.139535	0	0	0	0	0	0	0.166667	0	0	0	0
a130040m12rik	0	0.0646766	0.02	0	0.0439024	0.0572082	0	0.25	0.25	0.0421215	0.0889614	0	0.0228833	0.0375146	0	0.434933	0	0.434933	0	0.166667	0.0612208	0	0.166667	0.233056	0.170878	0.25	0.242935	0	0.130581	0.166667	0	0	0.0351855	0.0881585	0.0439024	0	0.0366492	0	0	0.0439024	0.0520833	0	0.0347222	0	0.166667	0.0167428	0	0.255061	0.281768
epb41l4a-as1	0	0.132035	0	0	0.108649	0	0	0.133089	0.133089	0.0590013	0.244075	0	0.0697691	0.107151	0	0.372004	0	0.372004	0	0.72549	0.0969707	0	0.72549	0.109547	0.254758	0.15759	0.12735	0	0.10173	0.72549	0	0	0.0958179	0.37169	0.108649	0	0.0613085	0.0816327	0	0.108649	0.0775743	0	0.0581807	0	0.72549	0.0442569	0	0.152904	0
rrp1b	0	0.0646766	0.02	0	0.0439024	0.102975	0	1	1	0.0672165	0.138961	0	0.0411899	0.0975146	0	0.399219	0	0.399219	0	0.166667	0.0612208	0	0.166667	0.108056	0.144121	0.45	0.452935	0	0.130581	0.166667	0	0	0.0351855	0.0881585	0.0439024	0	0.0366492	0	0	0.0439024	0.0520833	0	0.0347222	0	0.166667	0.0167428	0	0.255061	0.0828729
yiya	1	0	0.0665083	0.0997625	0	0	0.353659	0	0	0	0.0335936	0.0257649	0.0283731	0.0972519	0	0	0	0	0.047619	0	0	0.0678851	0	0	0	0	0	0	0	0	0	0	0	0	0	0.43299	0	0	0.0833168	0	0	0	0	1	0	0	0.0321285	0	0
evf2	0	0	0.130018	0.154839	0	0	0.0597015	0	0	0	0.0340228	0.120469	0.0616977	0.104403	0.0888889	0	0	0	0.176935	0.0816327	0	0	0.0816327	0.0375	0.0163265	0	0.03125	0	0	0.0816327	0	0	0	0.0349854	0	0	0	0.666667	0.126186	0	0	0	0	0	0.0816327	0	0.098401	0	0.0609137
21a	0	0.1	0	0	0.0294118	0	0	0.0366492	0.0366492	0.0126126	0.169962	0	0	0.11104	0	0.0355732	0	0.0355732	0	0.0726257	0.240248	0	0.0726257	0.295636	0.0522729	0.0460251	0.0875809	0	0.16259	0.0726257	0	0	0.0812325	0.427566	0.0294118	0	1	0	0	0.0294118	0.204188	0	0.136126	0	0.0726257	0.228178	0	0.0447154	0
deltamycn	0.0054354	0.142261	0.0468784	0.02777	0.114886	0.025628	0.0160574	0.0708148	0.0708148	0.183804	0.386022	0.0656309	0.0471536	0.336395	0.0230085	0.276952	0	0.276952	0.0206624	0.131464	0.135376	0.00686442	0.131464	0.220705	0.408189	0.0967179	0.236402	0	0.159205	0.131464	0.0166927	0	0.142586	0.301678	0.114886	0.0100412	0.137254	0.0297174	0.0666078	0.114886	0.104713	0.0180903	0.150939	0.0054354	0.131464	0.0859256	0.0489862	0.124292	0.039846
gtl2-as	0	0	0	0	0	0	0	0	0	0	0	0	0	0	0	0	0	0	0	0	0	0	0	0	0	0	0	1	0	0	0	0	0	0	0	0	0	0	0	0	0	0	0	0	0	0	0	0	0
mycnos	0	0.102209	0	0	0.67033	0.0170503	0	0.0351855	0.0351855	0.106589	0.0987578	0.0214286	0.00852515	0.06058	0	0.175948	0	0.175948	0	0.112373	0.293773	0	0.112373	0.0724007	0.180395	0.0660887	0.0967792	0	0.0332182	0.112373	0.0382166	0	1	0.364167	0.67033	0	0.0812325	0	0	0.67033	0.318382	0.0250627	0.238786	0	0.112373	0.0280698	0	0.0642628	0
ncran	0.353659	0	0.195011	0.269439	0	0	1	0	0	0.00694444	0.0375024	0.13639	0.0229959	0.0478146	0.0357143	0	0	0	0.133333	0	0	0.12233	0	0.04	0.00606469	0	0.032	0	0	0	0	0	0	0	0	0.334615	0	0.0895522	0.221377	0	0	0	0	0.353659	0	0	0.149206	0	0.0746888
ndm29	0.353659	0	0.195011	0.269439	0	0	1	0	0	0.00694444	0.0375024	0.13639	0.0229959	0.0478146	0.0357143	0	0	0	0.133333	0	0	0.12233	0	0.04	0.00606469	0	0.032	0	0	0	0	0	0	0	0	0.334615	0	0.0895522	0.221377	0	0	0	0	0.353659	0	0	0.149206	0	0.0746888
uc.279	0	0.122715	0	0	0.590793	0	0	0.0410959	0.0410959	0.0991501	0.0317818	0	0	0.0179924	0	0.31306	0	0.31306	0	0.14956	0.0552912	0	0.14956	0.0394559	0.241744	0.0845987	0.071622	0	0.0191309	0.14956	0	0	0.396997	0.381015	0.590793	0	0.030303	0	0	0.590793	0.0465753	0	0.0310502	0	0.14956	0.00807754	0	0.0821053	0
uc.347	0	0	0.03125	0	0	0	0	0	0	0	0.116765	0.0241546	0	0.0943098	0	0	0.345838	0	0	0	0	0	0	0	0.0185415	0.0623053	0.154472	0	0	0	0.0519481	0.666667	0	0	0	0.045977	0	0	0.00873362	0	0	0	0	0	0	0	0.0116448	0.0603318	0.0516129
uc.350	0	0.0764791	0	0	0.00987306	0	0	0.0167428	0.0167428	0.00579252	0.0868568	0	0	0.0541166	0	0.0149452	0	0.0149452	0	0.0574713	0.194118	0	0.0574713	0.556824	0.0389737	0.0318021	0.0624606	0	0.670218	0.0574713	0	0	0.0280698	0.148832	0.00987306	0	0.228178	0	0	0.00987306	0.159817	0	0.106545	0	0.0574713	1	0	0.0307868	0
uc.364	0	0.130906	0.015	0	0.107898	0.0381388	0	0.222222	0.222222	0.0761486	0.200891	0	0.0888385	0.117622	0	0.43	0	0.43	0	0.722222	0.0958124	0	0.722222	0.237076	0.326257	0.22807	0.247512	0	0.145618	0.722222	0	0	0.095255	0.37029	0.107898	0	0.0606335	0.0816327	0	0.107898	0.0766204	0	0.0574653	0	0.722222	0.0438951	0	0.229615	0.187845
uc.379	0	0.1419	0.0137255	0	0.120187	0.0524071	0	0.225596	0.225596	0.0877961	0.187987	0.0243056	0.0959726	0.129272	0	0.242469	0	0.242469	0	0.726241	0.0962733	0	0.726241	0.1425	0.30731	0.393607	0.190065	0	0.219884	0.726241	0.0453901	0	0.104472	0.372012	0.120187	0	0.0633223	0.0816327	0	0.120187	0.0781526	0	0.0586145	0	0.726241	0.0485764	0	0.726241	0.0508475
uc.446	0.0997625	0	0.681514	1	0	0	0.269439	0	0	0.00733496	0.0225653	0.346626	0.0153481	0.0211221	0.0954907	0	0	0	0.218679	0	0	0.108108	0	0.0340265	0.00687981	0	0.0272212	0	0	0	0	0	0	0	0	0.0935412	0	0.232258	0.339095	0	0	0	0	0.0997625	0	0	0.37746	0	0.0583942
uc.460	0	0.0725449	0.015	0	0.0325593	0.0381388	0	0.172248	0.172248	0.0385866	0.19576	0	0.0190694	0.0792597	0	0.382795	0	0.382795	0	0.130268	0.162036	0	0.130268	0.563551	0.233491	0.177267	0.189337	0	0.59375	0.130268	0	0	0.0405353	0.171696	0.0325593	0	0.164335	0	0	0.0325593	0.123906	0	0.0929295	0	0.130268	0.672248	0	0.180303	0.0994475
six3os	0	0	0	0	0	0	0	0	0	0	0	0	0	0	0	0	0	0	0	0	0	0	0	0	0	0	0	1	0	0	0	0	0	0	0	0	0	0	0	0	0	0	0	0	0	0	0	0	0
tsix	0	0	0.197316	0.264059	0	0	0.1	0	0	0	0.0197452	0.467114	0	0.0157962	0.157895	0	0	0	0.131148	0	0	0	0	0.0526316	0	0	0.0421053	0	0	0	0	0	0	0	0	0	0	0.204082	0.496403	0	0	0	0	0	0	0	0.427984	0	0.106509
bdnf-as1	0	0.0686275	0	0	0.0192308	0	0	0.025641	0.025641	0.00881834	0.0611105	0	0.0543611	0.0280976	0	0.0243368	0	0.0243368	0	0.0928962	0.198346	0	0.0928962	0.094502	0.0405821	0.037037	0.0682364	0	0.0516807	0.0928962	0	0	0.0529219	0.138419	0.0192308	0	0.123711	0.028436	0	0.0192308	0.169231	0	0.112821	0	0.0928962	0.0672646	0	0.036	0
snhg11	0	0.164021	0	0	0.139896	0	0	0.166667	0.166667	0.0574713	0.165102	0	0.0837229	0.104378	0	0.164643	0	0.164643	0	1	0.10582	0	1	0.114108	0.26035	0.184211	0.134559	0	0.119157	1	0	0	0.112373	0.404227	0.139896	0	0.0726257	0.122449	0	0.139896	0.0888889	0	0.0592593	0	1	0.0574713	0	0.178723	0
bc040587	0	0.111506	0.00666667	0	0.0584077	0.0504415	0	0.292958	0.292958	0.0876527	0.441454	0.0232557	0.0747406	0.28906	0	0.259835	0	0.259835	0	0.312838	0.564762	0	0.312838	0.215994	0.263705	0.161746	0.326982	0	0.156372	0.312838	0.061318	0	0.244889	0.746728	0.0584077	0	0.336298	0.0306122	0	0.0584077	0.413182	0.0181022	0.367273	0	0.312838	0.11957	0	0.111526	0.0207182
loc285194	1	0	0.0665083	0.0997625	0	0	0.353659	0	0	0	0.0335936	0.0257649	0.0283731	0.0972519	0	0	0	0	0.047619	0	0	0.0678851	0	0	0	0	0	0	0	0	0	0	0	0	0	0.43299	0	0	0.0833168	0	0	0	0	1	0	0	0.0321285	0	0
lsamp-as3	0	0.164021	0	0	0.139896	0	0	0.166667	0.166667	0.0574713	0.165102	0	0.0837229	0.104378	0	0.164643	0	0.164643	0	1	0.10582	0	1	0.114108	0.26035	0.184211	0.134559	0	0.119157	1	0	0	0.112373	0.404227	0.139896	0	0.0726257	0.122449	0	0.139896	0.0888889	0	0.0592593	0	1	0.0574713	0	0.178723	0
dnm3os	0	0.0646766	0.02	0	0.0439024	0.102975	0	1	1	0.0672165	0.138961	0	0.0411899	0.0975146	0	0.399219	0	0.399219	0	0.166667	0.0612208	0	0.166667	0.108056	0.144121	0.45	0.452935	0	0.130581	0.166667	0	0	0.0351855	0.0881585	0.0439024	0	0.0366492	0	0	0.0439024	0.0520833	0	0.0347222	0	0.166667	0.0167428	0	0.255061	0.0828729
neat-1	0.353659	0	0.195011	0.269439	0	0	1	0	0	0.00694444	0.0375024	0.13639	0.0229959	0.0478146	0.0357143	0	0	0	0.133333	0	0	0.12233	0	0.04	0.00606469	0	0.032	0	0	0	0	0	0	0	0	0.334615	0	0.0895522	0.221377	0	0	0	0	0.353659	0	0	0.149206	0	0.0746888
b2 sine rna	0	0.164021	0	0	0.139896	0	0	0.166667	0.166667	0.0574713	0.165102	0	0.0837229	0.104378	0	0.164643	0	0.164643	0	1	0.10582	0	1	0.114108	0.26035	0.184211	0.134559	0	0.119157	1	0	0	0.112373	0.404227	0.139896	0	0.0726257	0.122449	0	0.139896	0.0888889	0	0.0592593	0	1	0.0574713	0	0.178723	0
pink1-as	0	0	0.023753	0.0356295	0	0	0.0365854	0	0	0.0114943	0.00669428	0.0289855	0	0.00535542	0	0	0	0	0	0	0	0.0548303	0	0	0.00978474	0	0.0130435	0	0	0	0	0	0	0	0	0.0309278	0	0	0.232932	0	0	0	0	0	0	0	0.349398	0	0.0342857
pink1-as(napink1)	0	0.122715	0	0	0.590793	0	0	0.0410959	0.0410959	0.0991501	0.0317818	0	0	0.0179924	0	0.31306	0	0.31306	0	0.14956	0.0552912	0	0.14956	0.0394559	0.241744	0.0845987	0.071622	0	0.0191309	0.14956	0	0	0.396997	0.381015	0.590793	0	0.030303	0	0	0.590793	0.0465753	0	0.0310502	0	0.14956	0.00807754	0	0.0821053	0
ipw	0	0.164021	0	0	0.139896	0	0	0.166667	0.166667	0.0574713	0.165102	0	0.0837229	0.104378	0	0.164643	0	0.164643	0	1	0.10582	0	1	0.114108	0.26035	0.184211	0.134559	0	0.119157	1	0	0	0.112373	0.404227	0.139896	0	0.0726257	0.122449	0	0.139896	0.0888889	0	0.0592593	0	1	0.0574713	0	0.178723	0
mkrn3-as1	0.0483092	0	0.0349933	0.0524899	0	0	0.0779661	0	0	0.0094919	0.0069029	0.0448102	0.015073	0.00700894	0	0	0	0	0.0273973	0	0	0.424288	0	0	0.00972018	0	0	0	0	0	0	0	0	0	0	0.0443131	0	0	0.0467609	0	0	0	0	0.0483092	0	0	0.0546265	0	0
cbr3-as1(plncrna-1)	0.222222	0.0734094	0.0468616	0.0431905	0.0567681	0.024334	0.0927417	0.115817	0.115817	0.080664	0.252135	0.0448008	0.0616821	0.206429	0	0.396122	0	0.396122	0.010582	0.314461	0.0643622	0.0477544	0.314461	0.101772	0.342108	0.18626	0.132074	0	0.267309	0.314461	0.01513	0	0.0568238	0.250424	0.0567681	0.0962199	0.0366452	0.0272109	0.0468985	0.0567681	0.0486289	0	0.043766	0.222222	0.314461	0.0224936	0.0314768	0.311297	0.0230879
c1qtnf9b-as1	0	0	0.112738	0	0	0	0	0	0	0.0592105	0.070369	0.035122	0	0.141755	0.0441176	0	0.16553	0	0	0	0	0	0	0	0	0	0	0	0	0	0	0.1	0	0	0	0	0	0	0	0	0	0	0	0	0	0	0	0	0
cbr3-as1	0	0.376842	0	0	0.118012	0	0	0.059081	0.059081	0.0561798	0.0785362	0.0148423	0	0.0460599	0	0.0720225	0	0.0720225	0	0.145497	0.152362	0	0.145497	0.0915389	0.189738	0.23689	0.197381	0	0.070942	0.145497	0.0369515	0	0.0940845	0.134446	0.118012	0	0.0945055	0	0	0.118012	0.133479	0	0.0889861	0	0.145497	0.0834371	0	0.231041	0
mdm2-as	0	0.0764791	0	0	0.00987306	0	0	0.0167428	0.0167428	0.00579252	0.0868568	0	0	0.0541166	0	0.0149452	0	0.0149452	0	0.0574713	0.194118	0	0.0574713	0.556824	0.0389737	0.0318021	0.0624606	0	0.670218	0.0574713	0	0	0.0280698	0.148832	0.00987306	0	0.228178	0	0	0.00987306	0.159817	0	0.106545	0	0.0574713	1	0	0.0307868	0
pca3	0	0.0646766	0.02	0	0.0439024	0.102975	0	1	1	0.0672165	0.138961	0	0.0411899	0.0975146	0	0.399219	0	0.399219	0	0.166667	0.0612208	0	0.166667	0.108056	0.144121	0.45	0.452935	0	0.130581	0.166667	0	0	0.0351855	0.0881585	0.0439024	0	0.0366492	0	0	0.0439024	0.0520833	0	0.0347222	0	0.166667	0.0167428	0	0.255061	0.0828729
pcat1	0.0498812	0.106425	0.414399	0.5	0.0901405	0.0393053	0.13472	0.169197	0.169197	0.0823228	0.190659	0.217698	0.0899222	0.137318	0.0477454	0.215528	0	0.215528	0.109339	0.544681	0.0770186	0.0540541	0.544681	0.130092	0.294123	0.295205	0.172634	0	0.175907	0.544681	0.0340426	0	0.0835774	0.32551	0.0901405	0.0467706	0.0474917	0.146741	0.203457	0.0901405	0.0586145	0	0.0468916	0.0498812	0.544681	0.0364323	0.18873	0.544681	0.0527341
pcgem1	0	0.376842	0	0	0.118012	0	0	0.059081	0.059081	0.0561798	0.0785362	0.0148423	0	0.0460599	0	0.0720225	0	0.0720225	0	0.145497	0.152362	0	0.145497	0.0915389	0.189738	0.23689	0.197381	0	0.070942	0.145497	0.0369515	0	0.0940845	0.134446	0.118012	0	0.0945055	0	0	0.118012	0.133479	0	0.0889861	0	0.145497	0.0834371	0	0.231041	0
prncr1	0	0	0.023753	0.0356295	0	0	0.0365854	0	0	0.0114943	0.00669428	0.0289855	0	0.00535542	0	0	0	0	0	0	0	0.0548303	0	0	0.00978474	0	0.0130435	0	0	0	0	0	0	0	0	0.0309278	0	0	0.232932	0	0	0	0	0	0	0	0.349398	0	0.0342857
nespas	0.353659	0	0.195011	0.269439	0	0	1	0	0	0.00694444	0.0375024	0.13639	0.0229959	0.0478146	0.0357143	0	0	0	0.133333	0	0	0.12233	0	0.04	0.00606469	0	0.032	0	0	0	0	0	0	0	0	0.334615	0	0.0895522	0.221377	0	0	0	0	0.353659	0	0	0.149206	0	0.0746888
gnas-as1	0	0	0.0448171	0	0	0	0	0	0	0	0	0	0	0	0	0	0.55039	0	0	0	0	0	0	0	0	0	0	0	0	0	0	0.561576	0	0	0	0	0	0	0	0	0	0	0	0	0	0	0	0	0
prins	0	0	0.0416667	0	0	0	0	0	0	0	0	0	0	0	0	0	0.389068	0	0	0	0	0	0	0	0	0	0	0	0	0	0	1	0	0	0	0	0	0	0	0	0	0	0	0	0	0	0	0	0
psors1c3	0	0.146865	0.0986579	0.105623	0.494059	0	0.04	0.0978771	0.0978771	0.156897	0.167967	0.233557	0.0523268	0.113238	0.0631579	0.249993	0	0.249993	0.052459	0.469563	0.0754109	0	0.469563	0.108399	0.415522	0.117766	0.148042	0	0.0808117	0.469563	0	0	0.42127	0.419199	0.494059	0	0.0452613	0.106122	0.248201	0.494059	0.0574202	0	0.0478501	0	0.469563	0.0322114	0.171193	0.114409	0.0426036
ak042766	0	0.120091	0	0	0.671258	0	0	0.0361921	0.0361921	0.0935292	0.109855	0	0	0.0700819	0	0.17635	0	0.17635	0	0.113499	0.166816	0	0.113499	0.17411	0.195858	0.0668833	0.0901918	0	0.145185	0.113499	0	0	0.525773	0.318831	0.671258	0	0.182938	0	0	0.671258	0.127394	0	0.0955453	0	0.113499	0.177359	0	0.0650318	0
ncrms	0	0.0646766	0.02	0	0.0439024	0.102975	0	1	1	0.0672165	0.138961	0	0.0411899	0.0975146	0	0.399219	0	0.399219	0	0.166667	0.0612208	0	0.166667	0.108056	0.144121	0.45	0.452935	0	0.130581	0.166667	0	0	0.0351855	0.0881585	0.0439024	0	0.0366492	0	0	0.0439024	0.0520833	0	0.0347222	0	0.166667	0.0167428	0	0.255061	0.0828729
rmst	0	0.148544	0	0	0.241557	0.0122044	0	0.0881585	0.0881585	0.101642	0.369098	0.0220723	0.054649	0.217563	0	0.287908	0	0.287908	0	0.404227	0.633173	0	0.404227	0.239007	0.35973	0.104563	0.16576	0	0.164585	0.404227	0.0222222	0	0.364167	1	0.241557	0	0.427566	0.0408163	0	0.241557	0.442574	0.017094	0.379349	0	0.404227	0.148832	0	0.10143	0
disc1	0	0.0646766	0.02	0	0.0439024	0.102975	0	1	1	0.0672165	0.138961	0	0.0411899	0.0975146	0	0.399219	0	0.399219	0	0.166667	0.0612208	0	0.166667	0.108056	0.144121	0.45	0.452935	0	0.130581	0.166667	0	0	0.0351855	0.0881585	0.0439024	0	0.0366492	0	0	0.0439024	0.0520833	0	0.0347222	0	0.166667	0.0167428	0	0.255061	0.0828729
dlg2as	0.0455487	0.0843967	0.0861663	0.0777213	0.0696383	0.0572049	0.040091	0.420355	0.420355	0.0841746	0.267059	0.0929985	0.113484	0.208703	0.0232919	0.350454	0	0.350454	0.0468958	0.361372	0.0651103	0.043956	0.361372	0.135221	0.300772	0.476623	0.343388	0	0.164276	0.361372	0.0369194	0	0.0680992	0.268633	0.0696383	0.0413534	0.0389487	0.0506496	0.0854217	0.0696383	0.0492678	0	0.0431093	0.0455487	0.361372	0.0277535	0.0591756	0.448832	0.0591001
traf3ip2-as1	0	0	0.0723748	0.0583942	0	0.0361446	0.0746888	0.0828729	0.0828729	0.0213146	0.0313759	0.0789255	0.0144578	0.021777	0.0392157	0.121547	0	0.121547	0.0978261	0	0	0	0	0.113537	0.0424655	0.0655022	0.120812	0	0.0368324	0	0	0	0	0	0	0.0634921	0	0.0913706	0.0909684	0	0	0	0	0	0	0	0.0901639	0.0762712	1
mestit1	0	0	0.0416667	0	0	0	0	0	0	0	0	0	0	0	0	0	0.389068	0	0	0	0	0	0	0	0	0	0	0	0	0	0	1	0	0	0	0	0	0	0	0	0	0	0	0	0	0	0	0	0
bx118339	0	0.3173	0	0	0.0998649	0	0	0.119929	0.119929	0.0531643	0.20467	0	0.0697691	0.133462	0	0.147554	0	0.147554	0	0.687382	0.18296	0	0.687382	0.144306	0.30252	0.135465	0.216108	0	0.153295	0.687382	0	0	0.106093	0.413539	0.0998649	0	0.109315	0.0816327	0	0.0998649	0.146032	0	0.109524	0	0.687382	0.12355	0	0.131444	0
scaant1	0	0.0497512	0.0166667	0	0.0292683	0.0617849	0	0.1875	0.1875	0.0445629	0.0496877	0	0.024714	0.0363064	0	0.376658	0	0.376658	0	0.15	0.0550987	0	0.15	0.0799856	0.208163	0.2	0.11495	0	0.670218	0.15	0	0	0.023457	0.0770261	0.0292683	0	0.0314136	0	0	0.0292683	0.046875	0	0.03125	0	0.15	0.0106545	0	0.336032	0.0552486
bok-as1	0	0.0764791	0	0	0.00987306	0	0	0.0167428	0.0167428	0.00579252	0.0868568	0	0	0.0541166	0	0.0149452	0	0.0149452	0	0.0574713	0.194118	0	0.0574713	0.556824	0.0389737	0.0318021	0.0624606	0	0.670218	0.0574713	0	0	0.0280698	0.148832	0.00987306	0	0.228178	0	0	0.00987306	0.159817	0	0.106545	0	0.0574713	1	0	0.0307868	0
tdrg1	0	0.0764791	0	0	0.00987306	0	0	0.0167428	0.0167428	0.00579252	0.0868568	0	0	0.0541166	0	0.0149452	0	0.0149452	0	0.0574713	0.194118	0	0.0574713	0.556824	0.0389737	0.0318021	0.0624606	0	0.670218	0.0574713	0	0	0.0280698	0.148832	0.00987306	0	0.228178	0	0	0.00987306	0.159817	0	0.106545	0	0.0574713	1	0	0.0307868	0
zfat-as1	0	0.0764791	0	0	0.00987306	0	0	0.0167428	0.0167428	0.00579252	0.0868568	0	0	0.0541166	0	0.0149452	0	0.0149452	0	0.0574713	0.194118	0	0.0574713	0.556824	0.0389737	0.0318021	0.0624606	0	0.670218	0.0574713	0	0	0.0280698	0.148832	0.00987306	0	0.228178	0	0	0.00987306	0.159817	0	0.106545	0	0.0574713	1	0	0.0307868	0
ndm29(29a)	0	0.0764791	0	0	0.00987306	0	0	0.0167428	0.0167428	0.00579252	0.0868568	0	0	0.0541166	0	0.0149452	0	0.0149452	0	0.0574713	0.194118	0	0.0574713	0.556824	0.0389737	0.0318021	0.0624606	0	0.670218	0.0574713	0	0	0.0280698	0.148832	0.00987306	0	0.228178	0	0	0.00987306	0.159817	0	0.106545	0	0.0574713	1	0	0.0307868	0
tie-1as	0.0257649	0.0294659	0.23568	0.29614	0.151351	0	0.114774	0	0	0.0484154	0.0221303	0.579724	0.0105412	0.0186598	0.0864865	0.0538462	0	0.0538462	0.0895062	0	0	0.0808543	0	0.0367816	0.0628882	0	0.0453843	0	0	0	0	0	0.113514	0.0615385	0.151351	0.0241327	0	0.116448	0.428058	0.151351	0	0	0	0.0257649	0	0	0.410628	0	0.0594059
[truncated: 120 more columns]
