# Supplementary material for: Constructing lncRNA functional similarity network based on lncRNA-disease associations and disease semantic similarity
Source: Sci Rep. 2015 Jun 10;5:11338. doi: 10.1038/srep11338 (PMC4462156; doi:10.1038/srep11338)
Supplement: Supplementary Table 9 [file srep11338-s10.xls]

## Sheet: Sheet1
7sk	1	0	0.0766747	0.115012	0	0	0.344742	0	0	0	0.0401958	0.0287165	0.0307442	0.100797	0	0	0	0	0.0438294	0	0	0.045138	0	0	0	0	0	0	0	0	0	0	0	0	0	0.442189	0	0	0.0915757	0	0	0	0	1	0	0	0.0298605	0	0
7sl	0	1	0	0	0.264257	0	0	0.108532	0.108532	0.114254	0.104002	0	0	0.0594029	0	0.150779	0	0.150779	0	0.142537	0.142849	0	0.142537	0.142472	0.261617	0.0972405	0.448502	0.0791218	0.143631	0.142537	0	0	0.206593	0.168783	0.264257	0	0.105786	0	0	0.264257	0.117407	0	0.104645	0	0.142537	0.166546	0	0.0956652	0
hcp5	0.0766747	0	1	0.677958	0	0.0269336	0.23274	0.036581	0.036581	0.0293788	0.031008	0.331429	0.0302973	0.0300364	0.094185	0.0346888	0.127077	0.0346888	0.149915	0	0	0.108383	0	0.0453835	0.0195368	0.0328162	0.0469648	0	0.0247528	0	0	0.0950007	0	0	0	0.0695025	0	0.175783	0.297177	0	0	0	0	0.0766747	0	0	0.297235	0.0322902	0.0916719
hla-as1	0.115012	0	0.677958	1	0	0	0.331905	0	0	0.0123077	0.0241984	0.42794	0.0201967	0.0228579	0.112083	0	0	0	0.203623	0	0	0.162574	0	0.0336648	0.00607831	0	0.0269319	0	0	0	0	0	0	0	0	0.104254	0	0.240494	0.380654	0	0	0	0	0.115012	0	0	0.430488	0	0.0800102
h19	0	0.264257	0	0	1	0	0	0.108676	0.108676	0.1853	0.0559175	0	0	0.0291793	0	0.346316	0	0.346316	0	0.142785	0.063516	0	0.142785	0.0666825	0.296448	0.0973558	0.145443	0.0793174	0.0789431	0.142785	0	0	0.680183	0.361756	1	0	0.047011	0	0	1	0.0521835	0	0.0702728	0	0.142785	0.0409911	0	0.0957768	0
bcyrn1	0	0	0.0269336	0	0	1	0	0.202982	0.202982	0.482693	0.0297283	0	0.416927	0.0258385	0	0.123839	0	0.123839	0	0	0.0378831	0	0	0.0586712	0.0541633	0.186714	0.115338	0	0.120472	0	0.0555476	0	0.031482	0.0189416	0	0	0	0	0	0	0.0568247	0	0.0378831	0	0	0	0	0.177654	0.13705
kcnq1dn	0.344742	0	0.23274	0.331905	0	0	1	0	0	0.0125552	0.0324745	0.179754	0.0205758	0.0458488	0.0477736	0	0	0	0.113337	0	0	0.165363	0	0.0341333	0.00621959	0	0.0273067	0	0	0	0	0	0	0	0	0.311954	0	0.0888193	0.240732	0	0	0	0	0.344742	0	0	0.183826	0	0.0813368
bace1-as	0	0.108532	0.036581	0	0.108676	0.202982	0	1	1	0.145522	0.159996	0	0.0811926	0.106725	0	0.493997	0	0.493997	0	0.148327	0.0663862	0	0.148327	0.190569	0.208837	0.578977	0.489006	0.0837664	0.258571	0.148327	0	0	0.0863443	0.0954403	0.108676	0	0.048539	0	0	0.108676	0.054073	0	0.0738686	0	0.148327	0.042148	0	0.358551	0.189038
cdkn2b-as1	0	0.108532	0.036581	0	0.108676	0.202982	0	1	1	0.145522	0.159996	0	0.0811926	0.106725	0	0.493997	0	0.493997	0	0.148327	0.0663862	0	0.148327	0.190569	0.208837	0.578977	0.489006	0.0837664	0.258571	0.148327	0	0	0.0863443	0.0954403	0.108676	0	0.048539	0	0	0.108676	0.054073	0	0.0738686	0	0.148327	0.042148	0	0.358551	0.189038
gdnfos	0	0.114254	0.0293788	0.0123077	0.1853	0.482693	0.0125552	0.145522	0.145522	1	0.158106	0.0356052	0.332533	0.186681	0.0389501	0.219931	0	0.219931	0	0.0840044	0.149407	0.0171166	0.0840044	0.0941264	0.315001	0.130819	0.171845	0.350889	0.122087	0.0840044	0.0306866	0	0.184146	0.218399	0.1853	0	0.0436711	0	0.00933824	0.1853	0.0749737	0	0.337217	0	0.0840044	0.0338978	0.0108946	0.125148	0.0748124
snhg3	0.0401958	0.104002	0.031008	0.0241984	0.0559175	0.0297283	0.0324745	0.159996	0.159996	0.158106	1	0.0468483	0.0677081	0.776896	0.0514471	0.320419	0	0.320419	0.0222299	0.163189	0.245292	0.0101657	0.163189	0.237296	0.293769	0.11931	0.308221	0.0937815	0.189685	0.163189	0.0236272	0	0.151348	0.401788	0.0559175	0.0510384	0.183194	0.0372771	0.0424298	0.0559175	0.130349	0.00965461	0.155688	0.0401958	0.163189	0.140492	0.0232123	0.0965064	0.0561396
sox2-ot	0.0287165	0	0.331429	0.42794	0	0	0.179754	0	0	0.0356052	0.0468483	1	0.0294506	0.0501935	0.192721	0	0	0	0.128205	0	0.0554249	0.136762	0	0.0436331	0.0187768	0.0304214	0.0452455	0	0	0	0.0368282	0	0.0468967	0.0316714	0	0.0253468	0	0.158065	0.47274	0	0.0738998	0.034754	0.0554249	0.0287165	0	0	0.45125	0.0300726	0.0882965
bace1as	0.0307442	0	0.0302973	0.0201967	0	0.416927	0.0205758	0.0811926	0.0811926	0.332533	0.0677081	0.0294506	1	0.0529319	0	0.0866871	0	0.0866871	0.196805	0.0920129	0.0189416	0.0274089	0.0920129	0.0335264	0.0716677	0.0746857	0.0720865	0	0.0602358	0.0920129	0.0222191	0	0.015741	0.063746	0	0.0265045	0	0.0778102	0.0302537	0	0.0227299	0	0.0189416	0.0307442	0.0920129	0	0.0180139	0.0710617	0.0548201
bc200	0.100797	0.0594029	0.0300364	0.0228579	0.0291793	0.0258385	0.0458488	0.106725	0.106725	0.186681	0.776896	0.0501935	0.0529319	1	0.0617743	0.147836	0	0.147836	0.0152558	0.109284	0.113431	0.00853787	0.109284	0.151636	0.196443	0.0762709	0.216313	0.108782	0.129001	0.109284	0.0189017	0	0.0899892	0.248814	0.0291793	0.0665295	0.124347	0.0298217	0.0375386	0.0291793	0.0834063	0.00772369	0.156276	0.100797	0.109284	0.093544	0.0187618	0.061963	0.0372696
c15orf2	0	0	0.094185	0.112083	0	0	0.0477736	0	0	0.0389501	0.0514471	0.192721	0	0.0617743	1	0	0	0	0.0649269	0	0	0	0	0.0237185	0	0	0.0189748	0	0	0	0	0	0	0	0	0	0	0.178383	0.153245	0	0	0	0	0	0	0	0.0982049	0	0.0633901
ube3a-as	0	0.150779	0.0346888	0	0.346316	0.123839	0	0.493997	0.493997	0.219931	0.320419	0	0.0866871	0.147836	0	1	0	1	0	0.158426	0.0782084	0	0.158426	0.332313	0.554518	0.35116	0.503911	0.0939682	0.424068	0.158426	0	0	0.309285	0.291928	0.346316	0	0.0510994	0	0	0.346316	0.057399	0	0.0908575	0	0.158426	0.0439788	0	0.32745	0.202357
terra	0	0	0.127077	0	0	0	0	0	0	0	0	0	0	0	0	0	1	0	0	0	0	0	0	0	0	0	0	0	0	0	0	0.46719	0	0	0	0	0	0	0	0	0	0	0	0	0	0	0	0	0
anril	0	0.150779	0.0346888	0	0.346316	0.123839	0	0.493997	0.493997	0.219931	0.320419	0	0.0866871	0.147836	0	1	0	1	0	0.158426	0.0782084	0	0.158426	0.332313	0.554518	0.35116	0.503911	0.0939682	0.424068	0.158426	0	0	0.309285	0.291928	0.346316	0	0.0510994	0	0	0.346316	0.057399	0	0.0908575	0	0.158426	0.0439788	0	0.32745	0.202357
disc2	0.0438294	0	0.149915	0.203623	0	0	0.113337	0	0	0	0.0222299	0.128205	0.196805	0.0152558	0.0649269	0	0	0	1	0	0	0.0397412	0	0.0410012	0	0	0.0328009	0	0	0	0	0	0	0	0	0.0386069	0	0.242651	0.138527	0	0	0	0	0.0438294	0	0	0.10053	0	0.101617
gas5	0	0.142537	0	0	0.142785	0	0	0.148327	0.148327	0.0840044	0.163189	0	0.0920129	0.109284	0	0.158426	0	0.158426	0	1	0.107598	0	1	0.0876594	0.251505	0.128012	0.110964	0.158395	0.104406	1	0	0	0.113338	0.399427	0.142785	0	0.0667673	0.171742	0	0.142785	0.0777067	0	0.131499	0	1	0.0552447	0	0.125295	0
igf2as	0	0.142849	0	0	0.063516	0.0378831	0	0.0663862	0.0663862	0.149407	0.245292	0.0554249	0.0189416	0.113431	0	0.0782084	0	0.0782084	0	0.107598	1	0	0.107598	0.156054	0.105027	0.0560485	0.119795	0.278281	0.121387	0.107598	0.0695325	0	0.387272	0.625674	0.063516	0	0.176828	0	0	0.063516	0.746558	0.0824958	0.675623	0	0.107598	0.141489	0	0.0547034	0
kcnq1ot1	0.045138	0	0.108383	0.162574	0	0	0.165363	0	0	0.0171166	0.0101657	0.136762	0.0274089	0.00853787	0	0	0	0	0.0397412	0	0	1	0	0	0.00898824	0	0	0	0	0	0	0	0	0	0	0.0396186	0	0	0.112284	0	0	0	0	0.045138	0	0	0.146332	0	0
daoa-as1	0	0.142537	0	0	0.142785	0	0	0.148327	0.148327	0.0840044	0.163189	0	0.0920129	0.109284	0	0.158426	0	0.158426	0	1	0.107598	0	1	0.0876594	0.251505	0.128012	0.110964	0.158395	0.104406	1	0	0	0.113338	0.399427	0.142785	0	0.0667673	0.171742	0	0.142785	0.0777067	0	0.131499	0	1	0.0552447	0	0.125295	0
b1 sine rna	0	0.142472	0.0453835	0.0336648	0.0666825	0.0586712	0.0341333	0.190569	0.190569	0.0941264	0.237296	0.0436331	0.0335264	0.151636	0.0237185	0.332313	0	0.332313	0.0410012	0.0876594	0.156054	0	0.0876594	1	0.218745	0.173026	0.396058	0.0830579	0.604996	0.0876594	0	0	0.0945154	0.287433	0.0666825	0	0.436813	0.0441513	0.0479184	0.0666825	0.120162	0	0.115586	0	0.0876594	0.622035	0.0308764	0.170542	0.190196
esrg	0	0.261617	0.0195368	0.00607831	0.296448	0.0541633	0.00621959	0.208837	0.208837	0.315001	0.293769	0.0187768	0.0716677	0.196443	0	0.554518	0	0.554518	0	0.251505	0.105027	0.00898824	0.251505	0.218745	1	0.198362	0.36795	0.0943351	0.265551	0.251505	0.0473517	0	0.288689	0.384417	0.296448	0	0.0616128	0.0245345	0.00493541	0.296448	0.0699446	0	0.103079	0	0.251505	0.0705994	0.00528794	0.208112	0.0816836
ahif	0	0.0972405	0.0328162	0	0.0973558	0.186714	0	0.578977	0.578977	0.130819	0.11931	0.0304214	0.0746857	0.0762709	0	0.35116	0	0.35116	0	0.128012	0.0560485	0	0.128012	0.173026	0.198362	1	0.327136	0.0681397	0.233378	0.128012	0.0780034	0	0.0773745	0.0829176	0.0973558	0	0.0428453	0	0	0.0973558	0.0471003	0	0.0611266	0	0.128012	0.0377876	0	0.549814	0.168559
bc1	0	0.448502	0.0469648	0.0269319	0.145443	0.115338	0.0273067	0.489006	0.489006	0.171845	0.308221	0.0452455	0.0720865	0.216313	0.0189748	0.503911	0	0.503911	0.0328009	0.110964	0.119795	0	0.110964	0.396058	0.36795	0.327136	1	0.0612243	0.229078	0.110964	0.132058	0	0.148408	0.153833	0.145443	0.0556241	0.0697109	0.035321	0.0477358	0.145443	0.0964479	0	0.0992832	0	0.110964	0.0908048	0.0340657	0.237518	0.217353
bcar4	0	0.0791218	0	0	0.0793174	0	0	0.0837664	0.0837664	0.350889	0.0937815	0	0	0.108782	0	0.0939682	0	0.0939682	0	0.158395	0.278281	0	0.158395	0.0830579	0.0943351	0.0681397	0.0612243	1	0.0750821	0.158395	0	0	0.0784136	0.194329	0.0793174	0	0.103476	0	0	0.0793174	0.132353	0	0.710784	0	0.158395	0.0781986	0	0.0661855	0
cdkn1c-as	0	0.143631	0.0247528	0	0.0789431	0.120472	0	0.258571	0.258571	0.122087	0.189685	0	0.0602358	0.129001	0	0.424068	0	0.424068	0	0.104406	0.121387	0	0.104406	0.604996	0.265551	0.233378	0.229078	0.0750821	1	0.104406	0	0	0.0943175	0.20888	0.0789431	0	0.295107	0	0	0.0789431	0.0934801	0	0.0950125	0	0.104406	0.679335	0	0.33955	0.113049
dscam-as1	0	0.142537	0	0	0.142785	0	0	0.148327	0.148327	0.0840044	0.163189	0	0.0920129	0.109284	0	0.158426	0	0.158426	0	1	0.107598	0	1	0.0876594	0.251505	0.128012	0.110964	0.158395	0.104406	1	0	0	0.113338	0.399427	0.142785	0	0.0667673	0.171742	0	0.142785	0.0777067	0	0.131499	0	1	0.0552447	0	0.125295	0
hotair	0	0	0	0	0	0.0555476	0	0	0	0.0306866	0.0236272	0.0368282	0.0222191	0.0189017	0	0	0	0	0	0	0.0695325	0	0	0	0.0473517	0.0780034	0.132058	0	0	0	1	0	0.0506355	0.0347663	0	0	0	0	0	0	0.104299	0	0.0695325	0	0	0	0	0.0764868	0
l1pa16	0	0	0.0950007	0	0	0	0	0	0	0	0	0	0	0	0	0	0.46719	0	0	0	0	0	0	0	0	0	0	0	0	0	0	1	0	0	0	0	0	0	0	0	0	0	0	0	0	0	0	0	0
lincrna-p21	0	0.206593	0	0	0.680183	0.031482	0	0.0863443	0.0863443	0.184146	0.151348	0.0468967	0.015741	0.0899892	0	0.309285	0	0.309285	0	0.113338	0.387272	0	0.113338	0.0945154	0.288689	0.0773745	0.148408	0.0784136	0.0943175	0.113338	0.0506355	0	1	0.512261	0.680183	0	0.0848466	0	0	0.680183	0.40569	0.0561796	0.33088	0	0.113338	0.0741409	0	0.0761229	0
lsinct5	0	0.168783	0	0	0.361756	0.0189416	0	0.0954403	0.0954403	0.218399	0.401788	0.0316714	0.063746	0.248814	0	0.291928	0	0.291928	0	0.399427	0.625674	0	0.399427	0.287433	0.384417	0.0829176	0.153833	0.194329	0.20888	0.399427	0.0347663	0	0.512261	1	0.361756	0	0.407461	0.0572472	0	0.361756	0.417325	0.0412479	0.43844	0	0.399427	0.201009	0	0.081237	0
malat1	0	0.264257	0	0	1	0	0	0.108676	0.108676	0.1853	0.0559175	0	0	0.0291793	0	0.346316	0	0.346316	0	0.142785	0.063516	0	0.142785	0.0666825	0.296448	0.0973558	0.145443	0.0793174	0.0789431	0.142785	0	0	0.680183	0.361756	1	0	0.047011	0	0	1	0.0521835	0	0.0702728	0	0.142785	0.0409911	0	0.0957768	0
meg3	0.442189	0	0.0695025	0.104254	0	0	0.311954	0	0	0	0.0510384	0.0253468	0.0265045	0.0665295	0	0	0	0	0.0386069	0	0	0.0396186	0	0	0	0	0.0556241	0	0	0	0	0	0	0	0	1	0	0	0.0945388	0	0	0	0	0.442189	0	0	0.0710883	0	0.124456
mir31hg	0	0.105786	0	0	0.047011	0	0	0.048539	0.048539	0.0436711	0.183194	0	0	0.124347	0	0.0510994	0	0.0510994	0	0.0667673	0.176828	0	0.0667673	0.436813	0.0616128	0.0428453	0.0697109	0.103476	0.295107	0.0667673	0	0	0.0848466	0.407461	0.047011	0	1	0	0	0.047011	0.138939	0	0.127118	0	0.0667673	0.421098	0	0.0420644	0
ncrna-ccnd1	0	0	0.175783	0.240494	0	0	0.0888193	0	0	0	0.0372771	0.158065	0.0778102	0.0298217	0.178383	0	0	0	0.242651	0.171742	0	0	0.171742	0.0441513	0.0245345	0	0.035321	0	0	0.171742	0	0	0	0.0572472	0	0	0	1	0.179654	0	0	0	0	0	0.171742	0	0.126532	0	0.111473
neat-1	0.0915757	0	0.297177	0.380654	0	0	0.240732	0	0	0.00933824	0.0424298	0.47274	0.0302537	0.0375386	0.153245	0	0	0	0.138527	0	0	0.112284	0	0.0479184	0.00493541	0	0.0477358	0	0	0	0	0	0	0	0	0.0945388	0	0.179654	1	0	0	0	0	0.0915757	0	0	0.775805	0	0.114534
p53 mrna	0	0.264257	0	0	1	0	0	0.108676	0.108676	0.1853	0.0559175	0	0	0.0291793	0	0.346316	0	0.346316	0	0.142785	0.063516	0	0.142785	0.0666825	0.296448	0.0973558	0.145443	0.0793174	0.0789431	0.142785	0	0	0.680183	0.361756	1	0	0.047011	0	0	1	0.0521835	0	0.0702728	0	0.142785	0.0409911	0	0.0957768	0
pinc	0	0.117407	0	0	0.0521835	0.0568247	0	0.054073	0.054073	0.0749737	0.130349	0.0738998	0.0227299	0.0834063	0	0.057399	0	0.057399	0	0.0777067	0.746558	0	0.0777067	0.120162	0.0699446	0.0471003	0.0964479	0.132353	0.0934801	0.0777067	0.104299	0	0.40569	0.417325	0.0521835	0	0.138939	0	0	0.0521835	1	0.123744	0.710784	0	0.0777067	0.116501	0	0.0461582	0
pr antisense	0	0	0	0	0	0	0	0	0	0	0.00965461	0.034754	0	0.00772369	0	0	0	0	0	0	0.0824958	0	0	0	0	0	0	0	0	0	0	0	0.0561796	0.0412479	0	0	0	0	0	0	0.123744	1	0.0824958	0	0	0	0	0	0
pvt1	0	0.104645	0	0	0.0702728	0.0378831	0	0.0738686	0.0738686	0.337217	0.155688	0.0554249	0.0189416	0.156276	0	0.0908575	0	0.0908575	0	0.131499	0.675623	0	0.131499	0.115586	0.103079	0.0611266	0.0992832	0.710784	0.0950125	0.131499	0.0695325	0	0.33088	0.43844	0.0702728	0	0.127118	0	0	0.0702728	0.710784	0.0824958	1	0	0.131499	0.103734	0	0.0595098	0
sra	1	0	0.0766747	0.115012	0	0	0.344742	0	0	0	0.0401958	0.0287165	0.0307442	0.100797	0	0	0	0	0.0438294	0	0	0.045138	0	0	0	0	0	0	0	0	0	0	0	0	0	0.442189	0	0	0.0915757	0	0	0	0	1	0	0	0.0298605	0	0
sra1	0	0.142537	0	0	0.142785	0	0	0.148327	0.148327	0.0840044	0.163189	0	0.0920129	0.109284	0	0.158426	0	0.158426	0	1	0.107598	0	1	0.0876594	0.251505	0.128012	0.110964	0.158395	0.104406	1	0	0	0.113338	0.399427	0.142785	0	0.0667673	0.171742	0	0.142785	0.0777067	0	0.131499	0	1	0.0552447	0	0.125295	0
uc.160+	0	0.166546	0	0	0.0409911	0	0	0.042148	0.042148	0.0338978	0.140492	0	0	0.093544	0	0.0439788	0	0.0439788	0	0.0552447	0.141489	0	0.0552447	0.622035	0.0705994	0.0377876	0.0908048	0.0781986	0.679335	0.0552447	0	0	0.0741409	0.201009	0.0409911	0	0.421098	0	0	0.0409911	0.116501	0	0.103734	0	0.0552447	1	0	0.0371789	0
uc.346+	0.0298605	0	0.297235	0.430488	0	0	0.183826	0	0	0.0108946	0.0232123	0.45125	0.0180139	0.0187618	0.0982049	0	0	0	0.10053	0	0	0.146332	0	0.0308764	0.00528794	0	0.0340657	0	0	0	0	0	0	0	0	0.0710883	0	0.126532	0.775805	0	0	0	0	0.0298605	0	0	1	0	0.115572
uc283+a	0	0.0956652	0.0322902	0	0.0957768	0.177654	0	0.358551	0.358551	0.125148	0.0965064	0.0300726	0.0710617	0.061963	0	0.32745	0	0.32745	0	0.125295	0.0547034	0	0.125295	0.170542	0.208112	0.549814	0.237518	0.0661855	0.33955	0.125295	0.0764868	0	0.0761229	0.081237	0.0957768	0	0.0420644	0	0	0.0957768	0.0461582	0	0.0595098	0	0.125295	0.0371789	0	1	0.165717
uca1	0	0	0.0916719	0.0800102	0	0.13705	0.0813368	0.189038	0.189038	0.0748124	0.0561396	0.0882965	0.0548201	0.0372696	0.0633901	0.202357	0	0.202357	0.101617	0	0	0	0	0.190196	0.0816836	0.168559	0.217353	0	0.113049	0	0	0	0	0	0	0.124456	0	0.111473	0.114534	0	0	0	0	0	0	0	0.115572	0.165717	1
wt1-as	0.0298605	0	0.297235	0.430488	0	0	0.183826	0	0	0.0108946	0.0232123	0.45125	0.0180139	0.0187618	0.0982049	0	0	0	0.10053	0	0	0.146332	0	0.0308764	0.00528794	0	0.0340657	0	0	0	0	0	0	0	0	0.0710883	0	0.126532	0.775805	0	0	0	0	0.0298605	0	0	1	0	0.115572
xist	0	0.106277	0.0358299	0	0.106415	0.192517	0	0.399517	0.399517	0.1386	0.0989898	0	0.0770068	0.0625347	0	0.431893	0	0.431893	0	0.144147	0.0642179	0	0.144147	0.187101	0.236852	0.357632	0.24717	0.0803974	0.532802	0.144147	0	0	0.0845532	0.0928695	0.106415	0	0.0473883	0	0	0.106415	0.0526488	0	0.0711478	0	0.144147	0.0412777	0	0.529302	0.184932
zfas1	0	0.104319	0	0	0.046358	0	0	0.0478431	0.0478431	0.0424848	0.0759621	0	0.0702152	0.0409479	0	0.0503163	0	0.0503163	0	0.143175	0.172676	0	0.143175	0.106309	0.0664665	0.0423022	0.0687791	0.100364	0.0832603	0.143175	0	0	0.0836875	0.137485	0.046358	0	0.120978	0.0650124	0	0.046358	0.136419	0	0.124401	0	0.143175	0.103603	0	0.0415408	0
znfx1-as1	0	0.108693	0	0	0.0483047	0	0	0.0499194	0.0499194	0.0461291	0.0745947	0	0	0.0383657	0	0.0526585	0	0.0526585	0	0.0694074	0.185309	0	0.0694074	0.110921	0.0636566	0.0439173	0.0715542	0.109958	0.0866812	0.0694074	0	0	0.0871413	0.132769	0.0483047	0	0.1269	0	0	0.0483047	0.143997	0	0.132651	0	0.0694074	0.107916	0	0.0430972	0
mer11c	0	0.0950245	0	0	0.0951898	0	0	0.0988846	0.0988846	0.163368	0.224858	0.0566077	0.0766774	0.196693	0.113655	0.138623	0	0.138623	0	0.666667	0.0806985	0	0.666667	0.0701276	0.234738	0.085341	0.0924701	0.105596	0.0783048	0.666667	0	0	0.0850036	0.342366	0.0951898	0	0.0445115	0.114494	0	0.0951898	0.0518044	0	0.098624	0	0.666667	0.0368298	0	0.0835303	0
air	0.313338	0	0.0737175	0.110576	0	0	0.418017	0	0	0	0.0378477	0.0273053	0.0289427	0.0447062	0	0	0	0	0.0416398	0	0	0.0428191	0	0	0	0	0	0	0	0	0	0	0	0	0	0.273199	0	0	0.176054	0	0	0	0	0.313338	0	0	0.0288277	0	0
htr2a-as1(antisense htr)	0	0.104319	0	0	0.046358	0	0	0.0478431	0.0478431	0.0424848	0.0759621	0	0.0702152	0.0409479	0	0.0503163	0	0.0503163	0	0.143175	0.172676	0	0.143175	0.106309	0.0664665	0.0423022	0.0687791	0.100364	0.0832603	0.143175	0	0	0.0836875	0.137485	0.046358	0	0.120978	0.0650124	0	0.046358	0.136419	0	0.124401	0	0.143175	0.103603	0	0.0415408	0
hulc	0	0.574032	0.261763	0.0336648	0.170535	0.0586712	0.0341333	0.195382	0.195382	0.142322	0.152503	0.0436331	0.0335264	0.0845377	0.0237185	0.374507	0.130798	0.374507	0.0410012	0.100176	0.109859	0	0.100176	0.405985	0.345627	0.177453	0.642664	0.0544276	0.189743	0.100176	0	0.0813261	0.154681	0.149028	0.170535	0	0.0750039	0.0441513	0.0479184	0.170535	0.0828088	0	0.0820714	0	0.100176	0.102969	0.0308764	0.174913	0.190196
igf2-as	1	0	0.0766747	0.115012	0	0	0.344742	0	0	0	0.0401958	0.0287165	0.0307442	0.100797	0	0	0	0	0.0438294	0	0	0.045138	0	0	0	0	0	0	0	0	0	0	0	0	0	0.442189	0	0	0.0915757	0	0	0	0	1	0	0	0.0298605	0	0
uc.338	0.25	0.103417	0.0419412	0.028753	0.10357	0.0673836	0.0861854	0.200106	0.200106	0.141518	0.284814	0.0195964	0.100901	0.239173	0	0.478298	0	0.478298	0.0109574	0.343349	0.0769239	0.0112845	0.343349	0.144535	0.371084	0.234724	0.193093	0.0935952	0.332887	0.343349	0.0191217	0	0.098112	0.261946	0.10357	0.110547	0.0470813	0.0429354	0.0305252	0.10357	0.0533771	0	0.0918298	0.25	0.343349	0.0401321	0.00746512	0.366165	0.063108
heih	0	0.166546	0	0	0.0409911	0	0	0.042148	0.042148	0.0338978	0.140492	0	0	0.093544	0	0.0439788	0	0.0439788	0	0.0552447	0.141489	0	0.0552447	0.622035	0.0705994	0.0377876	0.0908048	0.0781986	0.679335	0.0552447	0	0	0.0741409	0.201009	0.0409911	0	0.421098	0	0	0.0409911	0.116501	0	0.103734	0	0.0552447	1	0	0.0371789	0
dapk1	0.344742	0	0.23274	0.331905	0	0	1	0	0	0.0125552	0.0324745	0.179754	0.0205758	0.0458488	0.0477736	0	0	0	0.113337	0	0	0.165363	0	0.0341333	0.00621959	0	0.0273067	0	0	0	0	0	0	0	0	0.311954	0	0.0888193	0.240732	0	0	0	0	0.344742	0	0	0.183826	0	0.0813368
map3k14	0	0.468744	0	0	0.162764	0	0	0.110336	0.110336	0.127684	0.331628	0	0.0575081	0.209509	0	0.268048	0	0.268048	0	0.466828	0.144552	0	0.466828	0.308215	0.348101	0.0969546	0.329297	0.113049	0.225975	0.466828	0	0	0.162389	0.550105	0.162764	0	0.442897	0.0686967	0	0.162764	0.103798	0	0.129655	0	0.466828	0.220212	0	0.0951346	0
ppp3cb	0	0.166546	0	0	0.0409911	0	0	0.042148	0.042148	0.0338978	0.140492	0	0	0.093544	0	0.0439788	0	0.0439788	0	0.0552447	0.141489	0	0.0552447	0.622035	0.0705994	0.0377876	0.0908048	0.0781986	0.679335	0.0552447	0	0	0.0741409	0.201009	0.0409911	0	0.421098	0	0	0.0409911	0.116501	0	0.103734	0	0.0552447	1	0	0.0371789	0
atp6v1g2-ddx39b	0.224843	0	0.0233711	0.0350566	0	0	0.148042	0	0	0	0.0404645	0.0305364	0.0331257	0.0397548	0	0	0	0	0.046659	0	0	0.0481449	0	0	0	0	0	0	0	0	0	0	0	0	0	0.192581	0	0	0.09798	0	0	0	0	0.224843	0	0	0.0311474	0	0
tp53tg1	0.0961207	0	0.0325119	0.0487678	0	0	0.0500971	0	0	0	0.0221119	0.0482676	0.0606472	0.0191558	0	0	0	0	0.0745594	0	0	0.0784273	0	0	0	0	0	0	0	0	0	0	0	0	0	0.0741291	0	0	0.0751139	0	0	0	0	0.0961207	0	0	0.0415188	0	0
hy1	0.0185732	0.215387	0.0238076	0.00493248	0.181477	0.0351364	0.0140004	0.199739	0.199739	0.244854	0.551448	0.0177002	0.059169	0.371011	0	0.459966	0	0.459966	0.00616437	0.203718	0.19674	0.00631167	0.203718	0.298596	0.434676	0.1528	0.425838	0.188183	0.270069	0.203718	0.0429158	0	0.225135	0.423539	0.181477	0.0258558	0.144485	0.0202049	0.0164684	0.181477	0.106692	0.140871	0.217687	0.0185732	0.203718	0.210934	0.00841834	0.125818	0.0519088
hy3	0	0.166546	0	0	0.0409911	0	0	0.042148	0.042148	0.0338978	0.140492	0	0	0.093544	0	0.0439788	0	0.0439788	0	0.0552447	0.141489	0	0.0552447	0.622035	0.0705994	0.0377876	0.0908048	0.0781986	0.679335	0.0552447	0	0	0.0741409	0.201009	0.0409911	0	0.421098	0	0	0.0409911	0.116501	0	0.103734	0	0.0552447	1	0	0.0371789	0
ptenp1	0	0.102341	0	0	0.0454793	0.0511927	0	0.0469458	0.0469458	0.0829676	0.25133	0.0895707	0.0319954	0.194724	0.0229598	0.0555083	0	0.0555083	0	0.0645909	0.703274	0	0.0645909	0.112563	0.0786193	0.0414868	0.0948912	0.101746	0.0926022	0.0645909	0.0881977	0	0.636741	0.498214	0.0454793	0	0.118853	0	0	0.0454793	0.757027	0.120977	0.652914	0	0.0645909	0.101635	0	0.040739	0
uc.73a	0	0.091264	0	0	0.0405492	0.047223	0	0.041681	0.041681	0.0500396	0.135454	0.062529	0.0188892	0.0812304	0	0.0434644	0	0.0434644	0	0.054445	0.493301	0	0.054445	0.0926465	0.0517702	0.0374118	0.0748474	0.076606	0.0730187	0.054445	0.0759532	0	0.680183	0.27931	0.0405492	0	0.103764	0	0	0.0405492	0.582444	0.0842694	0.413831	0	0.054445	0.0907158	0	0.036815	0
ba318c17.1	0	0	0	0	0	0	0	0	0	0	0.0274815	0	0.0982697	0.0219852	0	0	0	0	0	0.237073	0	0	0.237073	0	0.0338676	0	0	0	0	0.237073	0	0	0	0.0790245	0	0	0	0.184919	0	0	0	0	0	0	0.237073	0	0	0	0
dj974n19.1	0	0.091264	0	0	0.0405492	0.047223	0	0.041681	0.041681	0.0500396	0.135454	0.062529	0.0188892	0.0812304	0	0.0434644	0	0.0434644	0	0.054445	0.493301	0	0.054445	0.0926465	0.0517702	0.0374118	0.0748474	0.076606	0.0730187	0.054445	0.0759532	0	0.680183	0.27931	0.0405492	0	0.103764	0	0	0.0405492	0.582444	0.0842694	0.413831	0	0.054445	0.0907158	0	0.036815	0
uc.159	0	0	0	0	0	0	0	0	0	0	0.141511	0.0377422	0	0.113209	0	0	0	0	0	0	0	0	0	0	0.0243246	0.0807653	0.250188	0	0	0	0.116696	0	0	0	0	0.15371	0	0	0.0334125	0	0	0	0	0	0	0	0.0501187	0.0791405	0.151129
uc.21	0	0.890552	0	0	0.322201	0	0	0.133237	0.133237	0.185822	0.11904	0	0	0.0722823	0	0.206802	0	0.206802	0	0.190251	0.136601	0	0.190251	0.13677	0.374209	0.116392	0.491871	0.126809	0.146729	0.190251	0	0	0.264466	0.210978	0.322201	0	0.092308	0	0	0.322201	0.103536	0	0.13403	0	0.190251	0.129121	0	0.114113	0
uc.283+a	0.122433	0	0.202907	0.280988	0	0	0.269184	0	0	0	0.0325003	0.401062	0.0300023	0.0293993	0.180765	0	0	0	0.157526	0	0	0.0441878	0	0.0444598	0	0	0.0355678	0	0	0	0	0	0	0	0	0.106264	0	0.206214	0.775805	0	0	0	0	0.122433	0	0	0.327414	0	0.112458
uc.72	0	0.109317	0.0159286	0.0212381	0.0428797	0.0732508	0.0216055	0	0	0.283965	0.0347417	0.0546785	0.0366254	0.0491041	0.058151	0.0148483	0	0.0148483	0	0	0	0.0280334	0	0	0.0573402	0	0.0546584	0	0	0	0	0	0.0321597	0.0169695	0.0428797	0	0	0	0.0143254	0.0428797	0	0	0	0	0	0	0.0191005	0	0
e2f4 antisense	0	0.108532	0.036581	0	0.108676	0.202982	0	1	1	0.145522	0.159996	0	0.0811926	0.106725	0	0.493997	0	0.493997	0	0.148327	0.0663862	0	0.148327	0.190569	0.208837	0.578977	0.489006	0.0837664	0.258571	0.148327	0	0	0.0863443	0.0954403	0.108676	0	0.048539	0	0	0.108676	0.054073	0	0.0738686	0	0.148327	0.042148	0	0.358551	0.189038
crnde	0.0716721	0	0.145338	0.218008	0	0	0.223053	0	0	0.0291718	0.0161324	0.201374	0.0442621	0.0138087	0	0	0	0	0.0589589	0	0	0.321727	0	0	0.0182076	0	0	0	0	0	0	0	0	0	0	0.0586896	0	0	0.149611	0	0	0	0	0.0716721	0	0	0.189764	0	0
linc00271	0.115012	0	0.677958	1	0	0	0.331905	0	0	0.0123077	0.0241984	0.42794	0.0201967	0.0228579	0.112083	0	0	0	0.203623	0	0	0.162574	0	0.0336648	0.00607831	0	0.0269319	0	0	0	0	0	0	0	0	0.104254	0	0.240494	0.380654	0	0	0	0	0.115012	0	0	0.430488	0	0.0800102
pdzrn3-as1	0	1	0	0	0.264257	0	0	0.108532	0.108532	0.114254	0.104002	0	0	0.0594029	0	0.150779	0	0.150779	0	0.142537	0.142849	0	0.142537	0.142472	0.261617	0.0972405	0.448502	0.0791218	0.143631	0.142537	0	0	0.206593	0.168783	0.264257	0	0.105786	0	0	0.264257	0.117407	0	0.104645	0	0.142537	0.166546	0	0.0956652	0
dgcr5	0	0.12086	0.0365889	0	0.121042	0.157821	0	0.588071	0.588071	0.178327	0.277591	0.0150363	0.156146	0.20927	0	0.559245	0	0.559245	0	0.48687	0.0891016	0	0.48687	0.225771	0.42106	0.444077	0.438646	0.112204	0.452842	0.48687	0.0305947	0	0.109943	0.314546	0.121042	0	0.055206	0.0686967	0	0.121042	0.0627823	0	0.106454	0	0.48687	0.0468939	0	0.610474	0.151313
nron	0.313338	0	0.0737175	0.110576	0	0	0.418017	0	0	0	0.0378477	0.0273053	0.0289427	0.0447062	0	0	0	0	0.0416398	0	0	0.0428191	0	0	0	0	0	0	0	0	0	0	0	0	0	0.273199	0	0	0.176054	0	0	0	0	0.313338	0	0	0.0288277	0	0
terc	0	0	0	0	0	0	0	0	0	0	0	0	0	0.0140837	0	0	0	0	0	0	0	0	0	0	0	0	0	0	0	0	0	0	0	0	0	0	0	0	0	0	0	0	0	0	0	0	0	0	0
wrap53	0	0.890552	0	0	0.322201	0	0	0.133237	0.133237	0.185822	0.11904	0	0	0.0722823	0	0.206802	0	0.206802	0	0.190251	0.136601	0	0.190251	0.13677	0.374209	0.116392	0.491871	0.126809	0.146729	0.190251	0	0	0.264466	0.210978	0.322201	0	0.092308	0	0	0.322201	0.103536	0	0.13403	0	0.190251	0.129121	0	0.114113	0
casc2	0	0.176552	0.0326976	0	0.518617	0.14962	0	0.625088	0.625088	0.239517	0.169936	0	0.0854972	0.122467	0	0.727499	0	0.727499	0	0.142587	0.0661127	0	0.142587	0.196232	0.439168	0.40165	0.461059	0.0792968	0.411513	0.142587	0	0	0.42323	0.326994	0.518617	0	0.0469377	0	0	0.518617	0.0521066	0	0.074252	0	0.142587	0.0409256	0	0.376697	0.140752
fmr1-as1(asfmr1)	0	0.264257	0	0	1	0	0	0.108676	0.108676	0.1853	0.0559175	0	0	0.0291793	0	0.346316	0	0.346316	0	0.142785	0.063516	0	0.142785	0.0666825	0.296448	0.0973558	0.145443	0.0793174	0.0789431	0.142785	0	0	0.680183	0.361756	1	0	0.047011	0	0	1	0.0521835	0	0.0702728	0	0.142785	0.0409911	0	0.0957768	0
asfmr1	0	0.206593	0	0	0.680183	0.031482	0	0.0863443	0.0863443	0.184146	0.151348	0.0468967	0.015741	0.0899892	0	0.309285	0	0.309285	0	0.113338	0.387272	0	0.113338	0.0945154	0.288689	0.0773745	0.148408	0.0784136	0.0943175	0.113338	0.0506355	0	1	0.512261	0.680183	0	0.0848466	0	0	0.680183	0.40569	0.0561796	0.33088	0	0.113338	0.0741409	0	0.0761229	0
fmr1-as1	0	0.168783	0	0	0.361756	0.0189416	0	0.0954403	0.0954403	0.218399	0.401788	0.0316714	0.063746	0.248814	0	0.291928	0	0.291928	0	0.399427	0.625674	0	0.399427	0.287433	0.384417	0.0829176	0.153833	0.194329	0.20888	0.399427	0.0347663	0	0.512261	1	0.361756	0	0.407461	0.0572472	0	0.361756	0.417325	0.0412479	0.43844	0	0.399427	0.201009	0	0.081237	0
fmr4	0	0.264257	0	0	1	0	0	0.108676	0.108676	0.1853	0.0559175	0	0	0.0291793	0	0.346316	0	0.346316	0	0.142785	0.063516	0	0.142785	0.0666825	0.296448	0.0973558	0.145443	0.0793174	0.0789431	0.142785	0	0	0.680183	0.361756	1	0	0.047011	0	0	1	0.0521835	0	0.0702728	0	0.142785	0.0409911	0	0.0957768	0
neat1	0	0.0893198	0.0922635	0.0922654	0.0600164	0.0782282	0.0942046	0.224332	0.224332	0.102454	0.120241	0.107034	0.0391141	0.0590796	0.0316247	0.360242	0	0.360242	0.0546682	0.0770868	0.0844796	0.10337	0.0770868	0.433028	0.219674	0.20419	0.411746	0.0396445	0.173602	0.0770868	0	0	0.0645269	0.0895096	0.0600164	0	0.058962	0.0588684	0.0900027	0.0600164	0.0642812	0	0.0630776	0	0.0770868	0.0525226	0.0813081	0.201329	0.253595
anti-nos2a	0.0895148	0	0.0281939	0.0150422	0	0.512399	0.0633477	0.101491	0.101491	0.369076	0.0808798	0.015068	0.369673	0.0731831	0	0.0963189	0	0.0963189	0.0191229	0.118537	0.0454138	0.0196192	0.118537	0.0391141	0.0770271	0.0933571	0.128662	0	0.072283	0.118537	0.113876	0	0.0355441	0.087652	0	0.0789797	0	0.0924595	0.0474973	0	0.0567673	0	0.0454138	0.0895148	0.118537	0	0.0135796	0.0888271	0.0685252
miat	0	0.320777	0.0205034	0	0.370985	0.0768094	0	0.310469	0.310469	0.33641	0.338605	0.0102292	0.0903174	0.266736	0	0.640373	0	0.640373	0	0.260497	0.0987469	0	0.260497	0.303694	0.764491	0.262255	0.486068	0.0923907	0.39123	0.260497	0.020713	0	0.355635	0.453773	0.370985	0	0.109612	0.0245345	0	0.370985	0.0722393	0	0.101642	0	0.260497	0.132025	0	0.330845	0.0940013
har1a	0.295941	0	0.105557	0.158336	0	0	0.162403	0	0	0	0.0229581	0.0443503	0.0537681	0.0352083	0	0	0	0	0.068343	0	0	0.0715788	0	0	0	0	0	0	0	0	0	0	0	0	0	0.233848	0	0	0.0682689	0	0	0	0	0.295941	0	0	0.0395172	0	0
har1a(har1f)	0.150968	0.135442	0.0176091	0.0234788	0.109603	0	0.0991588	0.113708	0.113708	0.104036	0.180679	0.0230405	0.0278087	0.117414	0	0.139731	0	0.139731	0.0312972	0.166061	0.242842	0.0323002	0.166061	0.221885	0.142953	0.0986106	0.110052	0.180511	0.193577	0.166061	0	0	0.133501	0.244728	0.109603	0.129173	0.238222	0	0.0739751	0.109603	0.154844	0	0.184538	0.150968	0.166061	0.194159	0.0208499	0.0965819	0
har1b	0	0.206392	0.0378195	0.0269319	0.183599	0.0469369	0.0273067	0.202055	0.202055	0.181124	0.336353	0.0453883	0.0868437	0.167304	0.0189748	0.37305	0	0.37305	0.0328009	0.477184	0.287244	0	0.477184	0.377559	0.496791	0.218102	0.417503	0.133677	0.185588	0.477184	0.0426989	0	0.230463	0.470854	0.183599	0	0.104229	0.0863572	0.039932	0.183599	0.120004	0	0.149614	0	0.477184	0.0873751	0.0247011	0.21449	0.152157
har1b(har1r)	0	0.0791218	0	0	0.0793174	0	0	0.0837664	0.0837664	0.350889	0.0937815	0	0	0.108782	0	0.0939682	0	0.0939682	0	0.158395	0.278281	0	0.158395	0.0830579	0.0943351	0.0681397	0.0612243	1	0.0750821	0.158395	0	0	0.0784136	0.194329	0.0793174	0	0.103476	0	0	0.0793174	0.132353	0	0.710784	0	0.158395	0.0781986	0	0.0661855	0
httas	0	0.468613	0	0	0.214295	0	0	0.0875423	0.0875423	0.0888484	0.0884608	0.0277365	0	0.0521061	0	0.122104	0	0.122104	0	0.108402	0.104833	0	0.108402	0.116001	0.235937	0.210103	0.24013	0.0546696	0.116973	0.108402	0.0669288	0	0.167617	0.133076	0.214295	0	0.0836015	0	0	0.214295	0.0906957	0	0.078687	0	0.108402	0.135246	0	0.207293	0
tug1	0	0.0956652	0.0322902	0	0.0957768	0.177654	0	0.358551	0.358551	0.125148	0.0965064	0.0300726	0.0710617	0.061963	0	0.32745	0	0.32745	0	0.125295	0.0547034	0	0.125295	0.170542	0.208112	0.549814	0.237518	0.0661855	0.33955	0.125295	0.0764868	0	0.0761229	0.081237	0.0957768	0	0.0420644	0	0	0.0957768	0.0461582	0	0.0595098	0	0.125295	0.0371789	0	1	0.165717
hif1a-as1	0.295941	0	0.105557	0.158336	0	0	0.162403	0	0	0	0.0229581	0.0443503	0.0537681	0.0352083	0	0	0	0	0.068343	0	0	0.0715788	0	0	0	0	0	0	0	0	0	0	0	0	0	0.233848	0	0	0.0682689	0	0	0	0	0.295941	0	0	0.0395172	0	0
tcl6	0	0.0972405	0.0328162	0	0.0973558	0.186714	0	0.578977	0.578977	0.130819	0.11931	0.0304214	0.0746857	0.0762709	0	0.35116	0	0.35116	0	0.128012	0.0560485	0	0.128012	0.173026	0.198362	1	0.327136	0.0681397	0.233378	0.128012	0.0780034	0	0.0773745	0.0829176	0.0973558	0	0.0428453	0	0	0.0973558	0.0471003	0	0.0611266	0	0.128012	0.0377876	0	0.549814	0.168559
dleu1	0	0.10352	0.0276922	0.0136592	0.0911385	0.073196	0.00579554	0.233102	0.233102	0.253163	0.425855	0.0631173	0.0882258	0.395291	0.0252455	0.302883	0	0.302883	0.00732061	0.215086	0.32375	0	0.215086	0.145969	0.386165	0.207541	0.435362	0.20812	0.159729	0.215086	0.0995325	0	0.226083	0.421967	0.0911385	0.043233	0.0611843	0.0361011	0.0337049	0.0911385	0.296723	0.0315651	0.421717	0	0.215086	0.0514283	0.0228994	0.256147	0.123488
dleu2	0	0.108693	0	0	0.0483047	0	0	0.0499194	0.0499194	0.0461291	0.0745947	0	0	0.0383657	0	0.0526585	0	0.0526585	0	0.0694074	0.185309	0	0.0694074	0.110921	0.0636566	0.0439173	0.0715542	0.109958	0.0866812	0.0694074	0	0	0.0871413	0.132769	0.0483047	0	0.1269	0	0	0.0483047	0.143997	0	0.132651	0	0.0694074	0.107916	0	0.0430972	0
mir155hg	0.17903	0	0.0200562	0.0300844	0	0.0495969	0.126695	0	0	0.0270821	0.0353422	0.0251133	0.0367046	0.0340814	0	0	0	0	0.0382458	0	0.0567481	0.0392385	0	0	0	0	0.0754659	0	0	0	0.199979	0	0.0434991	0.0283741	0	0.157959	0	0	0.0791621	0	0.0851222	0	0.0567481	0.17903	0	0	0.0271592	0	0
mir17hg	0	0.468744	0	0	0.162764	0	0	0.110336	0.110336	0.127684	0.331628	0	0.0575081	0.209509	0	0.268048	0	0.268048	0	0.466828	0.144552	0	0.466828	0.308215	0.348101	0.0969546	0.329297	0.113049	0.225975	0.466828	0	0	0.162389	0.550105	0.162764	0	0.442897	0.0686967	0	0.162764	0.103798	0	0.129655	0	0.466828	0.220212	0	0.0951346	0
snhg5	0	0	0.149373	0.205354	0	0	0.0738083	0	0	0	0.0221818	0.404505	0.0365517	0.0177455	0.128893	0	0	0	0.144402	0	0	0	0	0.0367256	0.0166305	0.0607644	0.0447617	0	0	0	0.0790846	0	0	0	0	0	0	0.158449	0.332882	0	0	0	0	0	0	0	0.251217	0.0598401	0.0888051
linc00032	0.247051	0	0.0248116	0.0372174	0	0	0.157356	0	0	0.0348127	0.138068	0.0475247	0.0365194	0.159674	0.123873	0	0	0	0.0505665	0	0	0.0523164	0	0	0	0	0	0	0	0	0	0	0	0	0	0.208646	0	0	0.106958	0	0	0	0	0.247051	0	0	0.0328415	0	0
spry4-it1	0	0.257378	0.0161043	0	0.259083	0.0646526	0	0.252451	0.252451	0.295806	0.436943	0.0129656	0.0842515	0.343923	0	0.586824	0	0.586824	0	0.229264	0.207088	0	0.229264	0.315916	0.543592	0.202978	0.383685	0.192255	0.408663	0.229264	0.0138373	0	0.304633	0.521028	0.259083	0	0.191579	0.0247673	0	0.259083	0.162951	0.0108956	0.273118	0	0.229264	0.187346	0	0.263992	0.0583892
ifng-as1	0	0.142537	0	0	0.142785	0	0	0.148327	0.148327	0.0840044	0.163189	0	0.0920129	0.109284	0	0.158426	0	0.158426	0	1	0.107598	0	1	0.0876594	0.251505	0.128012	0.110964	0.158395	0.104406	1	0	0	0.113338	0.399427	0.142785	0	0.0667673	0.171742	0	0.142785	0.0777067	0	0.131499	0	1	0.0552447	0	0.125295	0
linc-md1	0.0280739	0.164206	0.0147716	0.0196955	0.0858461	0	0.0200173	0.0883367	0.0883367	0.0586342	0.200305	0.0184127	0.0212772	0.126169	0	0.108341	0	0.108341	0.0249171	0.116804	0.149881	0.0255487	0.116804	0.372178	0.121694	0.0789694	0.123535	0.0813535	0.348688	0.116804	0	0	0.100173	0.226839	0.0858461	0.0248448	0.351788	0	0.0273206	0.0858461	0.119535	0	0.110481	0.0280739	0.116804	0.431503	0.0178116	0.077666	0
snhg4	0.198983	0	0.212587	0.303352	0	0	0.524978	0	0	0.0110396	0.0295805	0.162	0.0182393	0.0324043	0.0415475	0	0	0	0.101671	0	0	0.148024	0	0.0311717	0.00536777	0	0.0249373	0	0	0	0	0	0	0	0	0.182002	0	0.0790478	0.215997	0	0	0	0	0.198983	0	0	0.169223	0	0.0730656
mir100hg	0	0.416142	0.0137179	0	0.435511	0.0579947	0	0.365556	0.365556	0.427145	0.287895	0	0.0996044	0.257925	0	0.521744	0	0.521744	0	0.400486	0.176593	0	0.400486	0.171999	0.511468	0.235256	0.51514	0.354454	0.183803	0.400486	0	0	0.392586	0.510599	0.435511	0	0.0836349	0.0572592	0	0.435511	0.0978422	0	0.336257	0	0.400486	0.0918289	0	0.170931	0.0540108
linc00162	0	0	0	0	0	0	0	0	0	0	0.0274815	0	0.0982697	0.0219852	0	0	0	0	0	0.237073	0	0	0.237073	0	0.0338676	0	0	0	0	0.237073	0	0	0	0.0790245	0	0	0	0.184919	0	0	0	0	0	0	0.237073	0	0	0	0
a130040m12rik	0	0.115771	0.0389897	0	0.115935	0.142231	0	0.436376	0.436376	0.116347	0.133098	0	0.0568924	0.0640981	0	0.538526	0	0.538526	0	0.162186	0.0737387	0	0.162186	0.403038	0.267381	0.386884	0.413742	0.095568	0.274529	0.162186	0	0	0.092093	0.103949	0.115935	0	0.0522799	0	0	0.115935	0.0587568	0	0.0832976	0	0.162186	0.0449404	0	0.380062	0.389827
epb41l4a-as1	0	0.138634	0	0	0.138869	0	0	0.144115	0.144115	0.0942754	0.241448	0	0.0766774	0.112518	0	0.364452	0	0.364452	0	0.731122	0.106295	0	0.731122	0.0916884	0.247629	0.124837	0.115085	0.147685	0.108136	0.731122	0	0	0.117763	0.36999	0.138869	0	0.0646114	0.114494	0	0.138869	0.0748321	0	0.13019	0	0.731122	0.0537436	0	0.12225	0
rrp1b	0	0.108532	0.036581	0	0.108676	0.202982	0	1	1	0.145522	0.159996	0	0.0811926	0.106725	0	0.493997	0	0.493997	0	0.148327	0.0663862	0	0.148327	0.190569	0.208837	0.578977	0.489006	0.0837664	0.258571	0.148327	0	0	0.0863443	0.0954403	0.108676	0	0.048539	0	0	0.108676	0.054073	0	0.0738686	0	0.148327	0.042148	0	0.358551	0.189038
yiya	1	0	0.0766747	0.115012	0	0	0.344742	0	0	0	0.0401958	0.0287165	0.0307442	0.100797	0	0	0	0	0.0438294	0	0	0.045138	0	0	0	0	0	0	0	0	0	0	0	0	0	0.442189	0	0	0.0915757	0	0	0	0	1	0	0	0.0298605	0	0
evf2	0	0.0527479	0.131837	0.160329	0.0528783	0	0.0592129	0.0558443	0.0558443	0.300762	0.115632	0.118549	0.0648419	0.125853	0.118922	0.0822222	0	0.0822222	0.161767	0.167293	0.208711	0	0.167293	0.089874	0.100385	0.0454265	0.0705433	0.666667	0.0563116	0.167293	0	0	0.0588102	0.193009	0.0528783	0	0.0689843	0.666667	0.13474	0.0528783	0.0882352	0	0.533088	0	0.167293	0.0521324	0.0843549	0.0441237	0.074315
21a	0	0.105786	0	0	0.047011	0	0	0.048539	0.048539	0.0436711	0.183194	0	0	0.124347	0	0.0510994	0	0.0510994	0	0.0667673	0.176828	0	0.0667673	0.436813	0.0616128	0.0428453	0.0697109	0.103476	0.295107	0.0667673	0	0	0.0848466	0.407461	0.047011	0	1	0	0	0.047011	0.138939	0	0.127118	0	0.0667673	0.421098	0	0.0420644	0
deltamycn	0.00434487	0.182286	0.057285	0.0294264	0.15739	0.04029	0.0159641	0.111156	0.111156	0.24344	0.451356	0.0666131	0.0630317	0.403044	0.0311549	0.334279	0	0.334279	0.0211416	0.130523	0.141624	0.00764665	0.130523	0.282194	0.45531	0.113555	0.28151	0.119593	0.238561	0.130523	0.0181702	0	0.189498	0.353979	0.15739	0.012277	0.165575	0.0358635	0.0832712	0.15739	0.0967929	0.0275079	0.153349	0.00434487	0.130523	0.149658	0.0585407	0.138374	0.0669196
gtl2-as	0	0.0791218	0	0	0.0793174	0	0	0.0837664	0.0837664	0.350889	0.0937815	0	0	0.108782	0	0.0939682	0	0.0939682	0	0.158395	0.278281	0	0.158395	0.0830579	0.0943351	0.0681397	0.0612243	1	0.0750821	0.158395	0	0	0.0784136	0.194329	0.0793174	0	0.103476	0	0	0.0793174	0.132353	0	0.710784	0	0.158395	0.0781986	0	0.0661855	0
mycnos	0	0.206593	0	0	0.680183	0.031482	0	0.0863443	0.0863443	0.184146	0.151348	0.0468967	0.015741	0.0899892	0	0.309285	0	0.309285	0	0.113338	0.387272	0	0.113338	0.0945154	0.288689	0.0773745	0.148408	0.0784136	0.0943175	0.113338	0.0506355	0	1	0.512261	0.680183	0	0.0848466	0	0	0.680183	0.40569	0.0561796	0.33088	0	0.113338	0.0741409	0	0.0761229	0
ncran	0.344742	0	0.23274	0.331905	0	0	1	0	0	0.0125552	0.0324745	0.179754	0.0205758	0.0458488	0.0477736	0	0	0	0.113337	0	0	0.165363	0	0.0341333	0.00621959	0	0.0273067	0	0	0	0	0	0	0	0	0.311954	0	0.0888193	0.240732	0	0	0	0	0.344742	0	0	0.183826	0	0.0813368
ndm29	0.344742	0	0.23274	0.331905	0	0	1	0	0	0.0125552	0.0324745	0.179754	0.0205758	0.0458488	0.0477736	0	0	0	0.113337	0	0	0.165363	0	0.0341333	0.00621959	0	0.0273067	0	0	0	0	0	0	0	0	0.311954	0	0.0888193	0.240732	0	0	0	0	0.344742	0	0	0.183826	0	0.0813368
uc.279	0	0.245699	0	0	0.929688	0	0	0.100833	0.100833	0.16988	0.051318	0	0	0.0266673	0	0.360322	0	0.360322	0	0.129546	0.0568122	0	0.129546	0.0623603	0.293307	0.0910141	0.135361	0.0692571	0.0737137	0.129546	0	0	0.632374	0.380311	0.929688	0	0.0432844	0	0	0.929688	0.0476315	0	0.0620485	0	0.129546	0.0381288	0	0.0896326	0
uc.347	0	0	0.0712505	0	0	0	0	0	0	0	0.134773	0.0283067	0	0.108855	0	0	0.41528	0	0	0	0	0	0	0	0.022703	0.0538435	0.20849	0	0	0	0.0777976	0.666667	0	0	0	0.102474	0	0	0.0250594	0	0	0	0	0	0	0	0.0334125	0.0527603	0.100753
uc.350	0	0.166546	0	0	0.0409911	0	0	0.042148	0.042148	0.0338978	0.140492	0	0	0.093544	0	0.0439788	0	0.0439788	0	0.0552447	0.141489	0	0.0552447	0.622035	0.0705994	0.0377876	0.0908048	0.0781986	0.679335	0.0552447	0	0	0.0741409	0.201009	0.0409911	0	0.421098	0	0	0.0409911	0.116501	0	0.103734	0	0.0552447	1	0	0.0371789	0
uc.364	0	0.133615	0.0292423	0	0.133835	0.0948206	0	0.340359	0.340359	0.138794	0.227528	0	0.124088	0.140257	0	0.503964	0	0.503964	0	0.720729	0.101006	0	0.720729	0.350314	0.388863	0.300593	0.373967	0.137452	0.240719	0.720729	0	0	0.113987	0.365536	0.133835	0	0.0619382	0.114494	0	0.133835	0.07139	0	0.122516	0	0.720729	0.0518099	0	0.29514	0.259884
uc.379	0	0.126913	0.0242176	0	0.127115	0.118436	0	0.288477	0.288477	0.154331	0.200942	0.0225544	0.135896	0.142689	0	0.325329	0	0.325329	0	0.708432	0.0954425	0	0.708432	0.167799	0.338134	0.409213	0.230465	0.127658	0.291426	0.708432	0.0509912	0	0.108948	0.360266	0.127115	0	0.058533	0.114494	0	0.127115	0.0671905	0	0.11517	0	0.708432	0.0492227	0	0.708432	0.110478
uc.446	0.115012	0	0.677958	1	0	0	0.331905	0	0	0.0123077	0.0241984	0.42794	0.0201967	0.0228579	0.112083	0	0	0	0.203623	0	0	0.162574	0	0.0336648	0.00607831	0	0.0269319	0	0	0	0	0	0	0	0	0.104254	0	0.240494	0.380654	0	0	0	0	0.115012	0	0	0.430488	0	0.0800102
uc.460	0	0.148071	0.0280819	0	0.0878442	0.0919794	0	0.292912	0.292912	0.106697	0.253801	0	0.0459897	0.131514	0	0.472058	0	0.472058	0	0.12055	0.125005	0	0.12055	0.693345	0.290131	0.260999	0.301459	0.0846028	0.687433	0.12055	0	0	0.100993	0.21745	0.0878442	0	0.297355	0	0	0.0878442	0.0962433	0	0.102153	0	0.12055	0.681049	0	0.256575	0.185489
six3os	0	0.0791218	0	0	0.0793174	0	0	0.0837664	0.0837664	0.350889	0.0937815	0	0	0.108782	0	0.0939682	0	0.0939682	0	0.158395	0.278281	0	0.158395	0.0830579	0.0943351	0.0681397	0.0612243	1	0.0750821	0.158395	0	0	0.0784136	0.194329	0.0793174	0	0.103476	0	0	0.0793174	0.132353	0	0.710784	0	0.158395	0.0781986	0	0.0661855	0
tsix	0	0	0.198821	0.272092	0	0	0.0982757	0	0	0	0.016458	0.415915	0	0.0131664	0.217982	0	0	0	0.129504	0	0	0	0	0.0488217	0	0	0.0390574	0	0	0	0	0	0	0	0	0	0	0.236455	0.48106	0	0	0	0	0	0	0	0.323516	0	0.126784
bdnf-as1	0	0.104319	0	0	0.046358	0	0	0.0478431	0.0478431	0.0424848	0.0759621	0	0.0702152	0.0409479	0	0.0503163	0	0.0503163	0	0.143175	0.172676	0	0.143175	0.106309	0.0664665	0.0423022	0.0687791	0.100364	0.0832603	0.143175	0	0	0.0836875	0.137485	0.046358	0	0.120978	0.0650124	0	0.046358	0.136419	0	0.124401	0	0.143175	0.103603	0	0.0415408	0
snhg11	0	0.142537	0	0	0.142785	0	0	0.148327	0.148327	0.0840044	0.163189	0	0.0920129	0.109284	0	0.158426	0	0.158426	0	1	0.107598	0	1	0.0876594	0.251505	0.128012	0.110964	0.158395	0.104406	1	0	0	0.113338	0.399427	0.142785	0	0.0667673	0.171742	0	0.142785	0.0777067	0	0.131499	0	1	0.0552447	0	0.125295	0
bc040587	0	0.110736	0.0121937	0	0.0759094	0.0729828	0	0.296189	0.296189	0.177142	0.489925	0.0357605	0.0949025	0.329621	0	0.30969	0	0.30969	0	0.309682	0.580181	0	0.309682	0.287944	0.297046	0.184664	0.347272	0.159148	0.230562	0.309682	0.121544	0	0.331428	0.759054	0.0759094	0	0.320734	0.0429354	0	0.0759094	0.417646	0.0430645	0.43493	0	0.309682	0.163737	0	0.12872	0.0472595
loc285194	1	0	0.0766747	0.115012	0	0	0.344742	0	0	0	0.0401958	0.0287165	0.0307442	0.100797	0	0	0	0	0.0438294	0	0	0.045138	0	0	0	0	0	0	0	0	0	0	0	0	0	0.442189	0	0	0.0915757	0	0	0	0	1	0	0	0.0298605	0	0
lsamp-as3	0	0.142537	0	0	0.142785	0	0	0.148327	0.148327	0.0840044	0.163189	0	0.0920129	0.109284	0	0.158426	0	0.158426	0	1	0.107598	0	1	0.0876594	0.251505	0.128012	0.110964	0.158395	0.104406	1	0	0	0.113338	0.399427	0.142785	0	0.0667673	0.171742	0	0.142785	0.0777067	0	0.131499	0	1	0.0552447	0	0.125295	0
dnm3os	0	0.108532	0.036581	0	0.108676	0.202982	0	1	1	0.145522	0.159996	0	0.0811926	0.106725	0	0.493997	0	0.493997	0	0.148327	0.0663862	0	0.148327	0.190569	0.208837	0.578977	0.489006	0.0837664	0.258571	0.148327	0	0	0.0863443	0.0954403	0.108676	0	0.048539	0	0	0.108676	0.054073	0	0.0738686	0	0.148327	0.042148	0	0.358551	0.189038
neat-1	0.344742	0	0.23274	0.331905	0	0	1	0	0	0.0125552	0.0324745	0.179754	0.0205758	0.0458488	0.0477736	0	0	0	0.113337	0	0	0.165363	0	0.0341333	0.00621959	0	0.0273067	0	0	0	0	0	0	0	0	0.311954	0	0.0888193	0.240732	0	0	0	0	0.344742	0	0	0.183826	0	0.0813368
b2 sine rna	0	0.142537	0	0	0.142785	0	0	0.148327	0.148327	0.0840044	0.163189	0	0.0920129	0.109284	0	0.158426	0	0.158426	0	1	0.107598	0	1	0.0876594	0.251505	0.128012	0.110964	0.158395	0.104406	1	0	0	0.113338	0.399427	0.142785	0	0.0667673	0.171742	0	0.142785	0.0777067	0	0.131499	0	1	0.0552447	0	0.125295	0
pink1-as	0	0	0.0529131	0.0793696	0	0	0.0807633	0	0	0.0177663	0.0131999	0.067173	0	0.0105599	0	0	0	0	0	0	0	0.105257	0	0	0.00940989	0	0.0289444	0	0	0	0	0	0	0	0	0.0652702	0	0	0.437662	0	0	0	0	0	0	0	0.656494	0	0.0643143
pink1-as(napink1)	0	0.245699	0	0	0.929688	0	0	0.100833	0.100833	0.16988	0.051318	0	0	0.0266673	0	0.360322	0	0.360322	0	0.129546	0.0568122	0	0.129546	0.0623603	0.293307	0.0910141	0.135361	0.0692571	0.0737137	0.129546	0	0	0.632374	0.380311	0.929688	0	0.0432844	0	0	0.929688	0.0476315	0	0.0620485	0	0.129546	0.0381288	0	0.0896326	0
ipw	0	0.142537	0	0	0.142785	0	0	0.148327	0.148327	0.0840044	0.163189	0	0.0920129	0.109284	0	0.158426	0	0.158426	0	1	0.107598	0	1	0.0876594	0.251505	0.128012	0.110964	0.158395	0.104406	1	0	0	0.113338	0.399427	0.142785	0	0.0667673	0.171742	0	0.142785	0.0777067	0	0.131499	0	1	0.0552447	0	0.125295	0
mkrn3-as1	0.0450221	0	0.108191	0.162287	0	0	0.165067	0	0	0.0170675	0.0101403	0.136458	0.0273369	0.0085157	0	0	0	0	0.0396513	0	0	0.631343	0	0	0.00895671	0	0	0	0	0	0	0	0	0	0	0.0395293	0	0	0.112092	0	0	0	0	0.0450221	0	0	0.1461	0	0
cbr3-as1(plncrna-1)	0.222222	0.0919266	0.0482204	0.0371952	0.0920626	0.0598966	0.0885175	0.177872	0.177872	0.144283	0.274265	0.0424269	0.092493	0.231699	0	0.444134	0	0.444134	0.00973987	0.305199	0.0692315	0.0394719	0.305199	0.131395	0.365799	0.208643	0.177002	0.0831957	0.299598	0.305199	0.0169971	0	0.0883008	0.241797	0.0920626	0.0982642	0.04185	0.0381648	0.0427038	0.0920626	0.0474463	0	0.0826468	0.222222	0.305199	0.0356729	0.0235591	0.32548	0.056096
c1qtnf9b-as1	0	0	0.206659	0	0	0	0	0	0	0.0634458	0.102365	0.0414685	0	0.172173	0.0642544	0	0.229521	0	0	0	0	0	0	0	0	0	0	0	0	0	0	0.139937	0	0	0	0	0	0	0	0	0	0	0	0	0	0	0	0	0
cbr3-as1	0	0.468613	0	0	0.214295	0	0	0.0875423	0.0875423	0.0888484	0.0884608	0.0277365	0	0.0521061	0	0.122104	0	0.122104	0	0.108402	0.104833	0	0.108402	0.116001	0.235937	0.210103	0.24013	0.0546696	0.116973	0.108402	0.0669288	0	0.167617	0.133076	0.214295	0	0.0836015	0	0	0.214295	0.0906957	0	0.078687	0	0.108402	0.135246	0	0.207293	0
mdm2-as	0	0.166546	0	0	0.0409911	0	0	0.042148	0.042148	0.0338978	0.140492	0	0	0.093544	0	0.0439788	0	0.0439788	0	0.0552447	0.141489	0	0.0552447	0.622035	0.0705994	0.0377876	0.0908048	0.0781986	0.679335	0.0552447	0	0	0.0741409	0.201009	0.0409911	0	0.421098	0	0	0.0409911	0.116501	0	0.103734	0	0.0552447	1	0	0.0371789	0
pca3	0	0.108532	0.036581	0	0.108676	0.202982	0	1	1	0.145522	0.159996	0	0.0811926	0.106725	0	0.493997	0	0.493997	0	0.148327	0.0663862	0	0.148327	0.190569	0.208837	0.578977	0.489006	0.0837664	0.258571	0.148327	0	0	0.0863443	0.0954403	0.108676	0	0.048539	0	0	0.108676	0.054073	0	0.0738686	0	0.148327	0.042148	0	0.358551	0.189038
pcat1	0.057506	0.0951847	0.419374	0.5	0.0953365	0.0888271	0.165952	0.216357	0.216357	0.14427	0.205836	0.265786	0.12663	0.153094	0.0560417	0.289182	0	0.289182	0.101812	0.531324	0.076354	0.081287	0.531324	0.151054	0.322319	0.30691	0.20716	0.0957437	0.23314	0.531324	0.0382434	0	0.0871582	0.315232	0.0953365	0.0521269	0.0438998	0.163182	0.228393	0.0953365	0.0503929	0	0.0921363	0.057506	0.531324	0.036917	0.215244	0.531324	0.102861
pcgem1	0	0.468613	0	0	0.214295	0	0	0.0875423	0.0875423	0.0888484	0.0884608	0.0277365	0	0.0521061	0	0.122104	0	0.122104	0	0.108402	0.104833	0	0.108402	0.116001	0.235937	0.210103	0.24013	0.0546696	0.116973	0.108402	0.0669288	0	0.167617	0.133076	0.214295	0	0.0836015	0	0	0.214295	0.0906957	0	0.078687	0	0.108402	0.135246	0	0.207293	0
prncr1	0	0	0.0529131	0.0793696	0	0	0.0807633	0	0	0.0177663	0.0131999	0.067173	0	0.0105599	0	0	0	0	0	0	0	0.105257	0	0	0.00940989	0	0.0289444	0	0	0	0	0	0	0	0	0.0652702	0	0	0.437662	0	0	0	0	0	0	0	0.656494	0	0.0643143
nespas	0.344742	0	0.23274	0.331905	0	0	1	0	0	0.0125552	0.0324745	0.179754	0.0205758	0.0458488	0.0477736	0	0	0	0.113337	0	0	0.165363	0	0.0341333	0.00621959	0	0.0273067	0	0	0	0	0	0	0	0	0.311954	0	0.0888193	0.240732	0	0	0	0	0.344742	0	0	0.183826	0	0.0813368
gnas-as1	0	0	0.111111	0	0	0	0	0	0	0	0	0	0	0	0	0	0.659405	0	0	0	0	0	0	0	0	0	0	0	0	0	0	0.608753	0	0	0	0	0	0	0	0	0	0	0	0	0	0	0	0	0
prins	0	0	0.0950007	0	0	0	0	0	0	0	0	0	0	0	0	0	0.46719	0	0	0	0	0	0	0	0	0	0	0	0	0	0	1	0	0	0	0	0	0	0	0	0	0	0	0	0	0	0	0	0
psors1c3	0	0.195546	0.0994105	0.108837	0.525758	0	0.0393103	0.104602	0.104602	0.219591	0.162898	0.207958	0.0575081	0.11482	0.0871926	0.328811	0	0.328811	0.0518015	0.460306	0.0785015	0	0.460306	0.0906318	0.465767	0.0915799	0.16814	0.0977297	0.0860513	0.460306	0	0	0.447206	0.50841	0.525758	0	0.0463813	0.12893	0.24053	0.525758	0.0530391	0	0.0943925	0	0.460306	0.039148	0.129407	0.0898141	0.0507134
ak042766	0	0.23681	0	0	0.681593	0	0	0.0878384	0.0878384	0.174139	0.184848	0	0	0.123847	0	0.310111	0	0.310111	0	0.115974	0.13953	0	0.115974	0.368842	0.309314	0.0785651	0.151522	0.0886035	0.352102	0.115974	0	0	0.549467	0.463382	0.681593	0	0.326284	0	0	0.681593	0.104338	0	0.108348	0	0.115974	0.417854	0	0.0772741	0
ncrms	0	0.108532	0.036581	0	0.108676	0.202982	0	1	1	0.145522	0.159996	0	0.0811926	0.106725	0	0.493997	0	0.493997	0	0.148327	0.0663862	0	0.148327	0.190569	0.208837	0.578977	0.489006	0.0837664	0.258571	0.148327	0	0	0.0863443	0.0954403	0.108676	0	0.048539	0	0	0.108676	0.054073	0	0.0738686	0	0.148327	0.042148	0	0.358551	0.189038
rmst	0	0.168783	0	0	0.361756	0.0189416	0	0.0954403	0.0954403	0.218399	0.401788	0.0316714	0.063746	0.248814	0	0.291928	0	0.291928	0	0.399427	0.625674	0	0.399427	0.287433	0.384417	0.0829176	0.153833	0.194329	0.20888	0.399427	0.0347663	0	0.512261	1	0.361756	0	0.407461	0.0572472	0	0.361756	0.417325	0.0412479	0.43844	0	0.399427	0.201009	0	0.081237	0
disc1	0	0.108532	0.036581	0	0.108676	0.202982	0	1	1	0.145522	0.159996	0	0.0811926	0.106725	0	0.493997	0	0.493997	0	0.148327	0.0663862	0	0.148327	0.190569	0.208837	0.578977	0.489006	0.0837664	0.258571	0.148327	0	0	0.0863443	0.0954403	0.108676	0	0.048539	0	0	0.108676	0.054073	0	0.0738686	0	0.148327	0.042148	0	0.358551	0.189038
dlg2as	0.0845547	0.0837874	0.118951	0.103139	0.0839111	0.126359	0.0558608	0.461997	0.461997	0.154933	0.278199	0.0994208	0.154722	0.22889	0.030996	0.42396	0	0.42396	0.0323539	0.343091	0.0643544	0.0204511	0.343091	0.189873	0.340243	0.502876	0.383167	0.0764115	0.249945	0.343091	0.042955	0	0.0802279	0.254382	0.0839111	0.0668137	0.0381405	0.0687207	0.0918881	0.0839111	0.0432493	0	0.0765734	0.0845547	0.343091	0.0325148	0.0541181	0.470488	0.139888
traf3ip2-as1	0	0	0.0916719	0.0800102	0	0.13705	0.0813368	0.189038	0.189038	0.0748124	0.0561396	0.0882965	0.0548201	0.0372696	0.0633901	0.202357	0	0.202357	0.101617	0	0	0	0	0.190196	0.0816836	0.168559	0.217353	0	0.113049	0	0	0	0	0	0	0.124456	0	0.111473	0.114534	0	0	0	0	0	0	0	0.115572	0.165717	1
mestit1	0	0	0.0950007	0	0	0	0	0	0	0	0	0	0	0	0	0	0.46719	0	0	0	0	0	0	0	0	0	0	0	0	0	0	1	0	0	0	0	0	0	0	0	0	0	0	0	0	0	0	0	0
bx118339	0	0.335554	0	0	0.111927	0	0	0.116204	0.116204	0.0891976	0.215469	0	0.0766774	0.146637	0	0.146831	0	0.146831	0	0.691137	0.179488	0	0.691137	0.15285	0.302935	0.100503	0.212735	0.145715	0.165709	0.691137	0	0	0.126728	0.408247	0.111927	0	0.110772	0.114494	0	0.111927	0.126975	0	0.155002	0	0.691137	0.153369	0	0.0983995	0
scaant1	0	0.0978025	0.0330038	0	0.0979191	0.180707	0	0.366782	0.366782	0.127844	0.0903383	0	0.072283	0.056735	0	0.4774	0	0.4774	0	0.128987	0.0565338	0	0.128987	0.173909	0.25749	0.331174	0.227836	0.068849	0.679335	0.128987	0	0	0.0778209	0.0835208	0.0979191	0	0.0431247	0	0	0.0979191	0.0474381	0	0.0617121	0	0.128987	0.0380048	0	0.490735	0.169573
bok-as1	0	0.166546	0	0	0.0409911	0	0	0.042148	0.042148	0.0338978	0.140492	0	0	0.093544	0	0.0439788	0	0.0439788	0	0.0552447	0.141489	0	0.0552447	0.622035	0.0705994	0.0377876	0.0908048	0.0781986	0.679335	0.0552447	0	0	0.0741409	0.201009	0.0409911	0	0.421098	0	0	0.0409911	0.116501	0	0.103734	0	0.0552447	1	0	0.0371789	0
tdrg1	0	0.166546	0	0	0.0409911	0	0	0.042148	0.042148	0.0338978	0.140492	0	0	0.093544	0	0.0439788	0	0.0439788	0	0.0552447	0.141489	0	0.0552447	0.622035	0.0705994	0.0377876	0.0908048	0.0781986	0.679335	0.0552447	0	0	0.0741409	0.201009	0.0409911	0	0.421098	0	0	0.0409911	0.116501	0	0.103734	0	0.0552447	1	0	0.0371789	0
zfat-as1	0	0.166546	0	0	0.0409911	0	0	0.042148	0.042148	0.0338978	0.140492	0	0	0.093544	0	0.0439788	0	0.0439788	0	0.0552447	0.141489	0	0.0552447	0.622035	0.0705994	0.0377876	0.0908048	0.0781986	0.679335	0.0552447	0	0	0.0741409	0.201009	0.0409911	0	0.421098	0	0	0.0409911	0.116501	0	0.103734	0	0.0552447	1	0	0.0371789	0
ndm29(29a)	0	0.166546	0	0	0.0409911	0	0	0.042148	0.042148	0.0338978	0.140492	0	0	0.093544	0	0.0439788	0	0.0439788	0	0.0552447	0.141489	0	0.0552447	0.622035	0.0705994	0.0377876	0.0908048	0.0781986	0.679335	0.0552447	0	0	0.0741409	0.201009	0.0409911	0	0.421098	0	0	0.0409911	0.116501	0	0.103734	0	0.0552447	1	0	0.0371789	0
tie-1as	0.0287165	0.0529769	0.29209	0.375488	0.190123	0	0.160967	0	0	0.0750914	0.0217265	0.561398	0.0217744	0.0179069	0.101555	0.0646586	0	0.0646586	0.0932762	0	0	0.136762	0	0.032403	0.0844602	0	0.0534909	0	0	0	0	0	0.142592	0.0738955	0.190123	0.0253468	0	0.120613	0.406639	0.190123	0	0	0	0.0287165	0	0	0.385722	0	0.0667289
[truncated: 120 more columns]
