# Supplementary material for: Constructing lncRNA functional similarity network based on lncRNA-disease associations and disease semantic similarity
Source: Sci Rep. 2015 Jun 10;5:11338. doi: 10.1038/srep11338 (PMC4462156; doi:10.1038/srep11338)
Supplement: Supplementary Table 10 [file srep11338-s11.xls]

## Sheet: Sheet1
CDKN2B-AS1	abdominal aortic aneurysm
CDKN2B-AS1	acute lymphoblastic leukemia
MEG3	acute myeloid leukemia
WT1-AS	acute myeloid leukemia
CHL1-AS2	adolescent idiopathic scoliosis
DSCAM-AS1	adolescent idiopathic scoliosis
H19	adrenocortical carcinomas
DISC2	affective disorders
BCYRN1	aging
KCNQ1DN	aging
7SK	AIDS
7SL	AIDS
HCP5	AIDS
HLA-AS1	AIDS
AIR	alcoholic liver disease
BACE1-AS	Alzheimer disease
BCYRN1	Alzheimer disease
CDKN2B-AS1	Alzheimer disease
GDNFOS	Alzheimer disease
SNHG3	Alzheimer disease
SOX2-OT	Alzheimer disease
C15orf2	Angelman syndrome
Ube3a-as	Angelman syndrome
CDKN2B-AS1	aortic aneurysm
CDKN2B-AS1	atherosclerosis
H19	atherosclerosis
DISC2	autistic spectrum disorder
GAS5	autoimmune disease
ZFAT-AS1	autoimmune thyroid disease
CDKN2B-AS1	basal cell carcinoma
H19	Beckwith-Wiedemann syndrome
KCNQ1OT1	Beckwith-Wiedemann syndrome
H19	biparental complete hydatidiform moles
DAOA-AS1	bipolar disorder
DISC2	bipolar disorder
H19	bladder cancer
MEG3	bladder cancer
UCA1	bladder cancer
BPESC1	blepharophimosis syndrome
PISRT1	blepharophimosis syndrome
B1 SINE RNA	brain ischemia
BCAR4	breast cancer
BCYRN1	breast cancer
CDKN2B-AS1	breast cancer
DSCAM-AS1	breast cancer
GAS5	breast cancer
H19	breast cancer
HOTAIR	breast cancer
LSINCT5	breast cancer
MEG3	breast cancer
MIR31HG	breast cancer
PINC	breast cancer
PVT1	breast cancer
SRA1	breast cancer
XIST	breast cancer
ZNFX1-AS1	breast cancer
PVT1	Burkitt's lymphomas
7SK	cancer
A130040M12Rik	cancer
CDKN2B-AS1	cancer
EPB41L4A-AS1	cancer
H19	cancer
HOTAIR	cancer
MALAT1	cancer
MEG3	cancer
MIR17HG	cancer
PVT1	cancer
RRP1B	cancer
WRAP53	cancer
Yiya	cancer
7SK	cardiac hypertrophy
SRA1	cardiomyopathy
CDKN2B-AS1	cardiovascular disease
CECR3	cat eye syndrome
CECR9	cat eye syndrome
H19	cervical cancer
MALAT1	cervical cancer
BCYRN1	cervix cancer
DLEU1	chronic lymphocytic leukemia
DLEU2	chronic lymphocytic leukemia
MIR155HG	chronic lymphocytic leukemia
MEG3	chronic myeloid leukemia
H19	chronic myeloproliferative disorders
AIR	chronic nonalcoholic liver disease
PVT1	cleft lip
H19	colon cancer
MEG3	colon cancer
HOTAIR	colorectal cancer
KCNQ1OT1	colorectal cancer
MALAT1	colorectal cancer
CRNDE	colorectal neoplasia
H19	Congenital hyperinsulinism
CDKN2B-AS1	coronary artery disease
CDKN2B-AS1	coronary disease
CDKN2B-AS1	coronary heart disease
B2 SINE RNA	deleterious effects in the somatic thymus tissue
DISC2	depression
7SL	dermatomyositis
CDKN2B-AS1	diabetes
PVT1	diabetic nephropathy
DGCR5	DiGeorge syndrome
ATP6V1G2-DDX39B	dilated cardiomyopathy
NRON	Down's syndrome
MIAT	drug abuse
ZNFX1-AS1	ductal carcinoma
TERC	dyskeratosis congenita
WRAP53	dyskeratosis congenita
ESRG	embryonal carcinoma
CASC2	endometrial cancer
MALAT1	Endometrial stromal sarcoma
CDKN2B-AS1	endometriosis
CDKN2B-AS1	familial and sporadic intracranial aneurysms
ASFMR1	fragile X syndrome
FMR4	fragile X syndrome
CDKN2B-AS1	frailty
NEAT1	frontotemporal lobar degeneration
7SK	gastric cancer
HOTAIR	gastrointestinal stromal tumor
HOTAIR	gastrointestinal stromal tumors
H19	germ cell tumor
H19	gestational choriocarcinoma
H19	gestational trophoblastic diseases
CDKN2B-AS1	glaucoma
anti-NOS2A	glioblastoma
H19	glioblastoma
CDKN2B-AS1	glioma
MEG3	glioma
H19	growth restriction
ATP6V1G2-DDX39B	HCV
H19	hematopoiesis
HULC	hepatic colorectal metastasis
AIR	hepatocellular carcinoma
H19	hepatocellular carcinoma
HOTAIR	hepatocellular carcinoma
HULC	hepatocellular carcinoma
IGF2-AS	hepatocellular carcinoma
MALAT1	hepatocellular carcinoma
MEG3	hepatocellular carcinoma
MIAT	heroin abuse
MEG3	heroin addiction
PVT1	Hodgkin's lymphoma
ATXN8OS	human spinocerebellar ataxia type 8
HAR1A	Huntington's disease
HAR1B	Huntington's disease
HTTAS	Huntington's disease
TUG1	Huntington's disease
H19	hyperhomocysteinemia
B2 SINE RNA	infection of chicken embryo lethal orphan adenovirus
B1 SINE RNA	infection of mouse minute virus
B2 SINE RNA	infection of mouse minute virus
H19	infertility
CDKN2B-AS1	intracranial aneurysm
ESRG	intracranial germinoma
HIF1A-AS1	kidney cancer
XIST	Klinefelter's syndrome
7SL	Leishmania
TCL6	leukemia
H19	liver cancer
HLA-AS1	liver injury
MALAT1	lung adenocarcinoma
BCYRN1	lung cancer
H19	lung cancer
MALAT1	lung cancer
MEG3	lung cancer
DLEU2	lymphocytic leukemia
DLEU2	lymphoma
GAS5	lymphoma
MIR17HG	lymphoma
PVT1	lymphoma
SNHG5	lymphoma
TCL6	lymphoma
H19	Marek's disease
H19	medulloblastomas
CDKN2B-AS1	melanoma
GAS5	melanoma
H19	melanoma
LINC00032	melanoma
SPRY4-IT1	melanoma
H19	melasma
anti-NOS2A	meningioma
H19	meningioma
MEG3	meningioma
H19	Mullerian aplasia
HLA-AS1	multiple sclerosis
IFNG-AS1	multiple sclerosis
PVT1	murine plasmacytomas
MEG3	myelodysplastic syndrome
SNHG4	myelodysplastic syndrome
DLEU2	myeloma
H19	myeloproliferative polycythaemia vera
CDKN2B-AS1	myocardial infarction
MIAT	myocardial infarction
MIR100HG	myopia
DMPK	myotonic dystrophy type 1
LINC00162	narcolepsy
CDKN2B-AS1	nasopharyngeal carcinoma
LINC00312	nasopharyngeal carcinoma
CDKN2B-AS1	neural system tumors syndrome
H19	neural tube defects
MALAT1	neuroblastoma
MEG3	neuroblastoma
MYCNOS	neuroblastoma
NDM29	neuroblastoma
CDKN2B-AS1	Neurofibromatosis type 1
MEG3	nonfunctioning pituitary adenomas
MALAT1	non-small cell lung cancer
BDNF-AS1	obesity
H19	obesity
SNHG11	obesity
BCYRN1	oesophagus cancer
BC040587	osteosarcoma
LSAMP-AS3	osteosarcoma
MALAT1	osteosarcoma
BCYRN1	ovarian cancer
DNM3OS	ovarian cancer
H19	ovarian cancer
LSINCT5	ovarian cancer
PVT1	ovarian cancer
B2 SINE RNA	pain
PVT1	pancreatic cancer
DAPK1	Pancreatic ductal adenocarcinoma
MAP3K14	Pancreatic ductal adenocarcinoma
PPP3CB	Pancreatic ductal adenocarcinoma
UCA1	pancreaticobiliary maljunction
DAOA-AS1	panic disorder
AK023948	papillary thyroid carcinoma
NAMA	papillary thyroid carcinoma
PTCSC	papillary thyroid carcinoma
PINK1-AS	Parkinson's disease
BCYRN1	parotid cancer
CDKN2B-AS1	periodontitis
CDKN2B-AS1	peripheral artery disease
H19	pheochromocytoma
LDMAR	photoperiod-sensitive male sterility
MEG3	pituitary adenomas
7SL	polymyositis
C15orf2	Prader-Willi syndrome
IPW	Prader-Willi syndrome
MKRN3-AS1	Prader-Willi syndrome
H19	pre-eclampsia
C1QTNF9B-AS1	prostate cancer
CBR3-AS1	prostate cancer
CDKN2B-AS1	prostate cancer
GAS5	prostate cancer
IGF2-AS	prostate cancer
MEG3	prostate cancer
PCA3	prostate cancer
PCAT1	prostate cancer
PCGEM1	prostate cancer
PVT1	prostate cancer
GNAS-AS1	pseudohypoparathyroidism type Ib
HLA-AS1	psoriasis
PRINS	psoriasis
PSORS1C3	psoriasis
PSORS1C3	Psoriasis vulgaris
HIF1A-AS1	renal cancer
PVT1	renal disease
AK042766	Restless legs syndrome
RMST	rhabdomyosarcoma
DISC2	schizoaffective disorder
DAOA-AS1	schizophrenia
DISC2	schizophrenia
DLG2AS	Schizophrenia
LINC00271	schizophrenia
TRAF3IP2-AS1	schizophrenia
H19	Silver-Russell syndrome
MESTIT1	Silver-Russell syndrome
SCAANT1	Spinocerebellar ataxia type 7
ATXN8OS	spinocerebellar ataxia type 8
DLX6-AS1	Split Hand/Split Foot malformation disorder
UCA1	squamous carcinoma
CDKN2B-AS1	stroke
MIR17HG	syndromic developmental defect
BOK-AS1	testicular cancer
TDRG1	testicular cancer
XIST	testicular cancer
BCYRN1	tongue cancer
HYMAI	transient neonatal diabetes mellitus
H19	trophoblastic tumor
IGF2-AS	type 1 diabetes
MEG3	type 1 diabetes
PVT1	type 1 diabetes
CDKN2B-AS1	type 2 diabetes
LINC00271	type 2 diabetes
PDZRN3-AS1	type 2 diabetes
PVT1	type 2 diabetes
DGCR5	velocardiofacial syndrome
BX118339	West Syndrome
H19	Wiedemann-Beckwith syndrome
H19	Wilms' tumor
IGF2-AS	Wilms' tumor
KCNQ1DN	Wilms' tumor
WT1-AS	Wilms' tumor
