# Supplementary material for: Constructing lncRNA functional similarity network based on lncRNA-disease associations and disease semantic similarity
Source: Sci Rep. 2015 Jun 10;5:11338. doi: 10.1038/srep11338 (PMC4462156; doi:10.1038/srep11338)
Supplement: Supplementary Table 11 [file srep11338-s12.xls]

## Sheet: lncRNA-Homo sapiens
anril	acute lymphoblastic leukemia
anril	acute myeloid leukemia
wt1-as	acute myeloid leukemia
h19	adenocarcinoma
p53 mrna	adrenal tumor
7sk	AIDS
bace1as	alzheimer's disease
bc200	alzheimer's disease
terra	astrocytoma
anril	atherosclerosis
anril	atherosclerotic vascular disease
disc2	autistic spectrum disorders
anril	basal cell carcinoma
malat1	B-cell lymphoma
h19	beckwith-wiedemann syndrome
igf2as	beckwith-wiedemann syndrome
kcnq1ot1	beckwith-wiedemann syndrome
uca1	benign prostatic hyperplasia
disc2	bipolar disorder
anril	bladder cancer
h19	bladder cancer
hy1	bladder cancer
hy3	bladder cancer
ncran	bladder cancer
uca1	bladder cancer
h19	bladder carcinoma
h19	breast adenocarcinoma
ahif	breast cancer
anril	breast cancer
bc1	breast cancer
bc200	breast cancer
cdkn1c-as	breast cancer
gas5	breast cancer
h19	breast cancer
hotair	breast cancer
kcnq1ot1	breast cancer
l1pa16	breast cancer
lincrna-p21	breast cancer
lsinct5	breast cancer
malat1	breast cancer
meg3	breast cancer
ncrna-ccnd1	breast cancer
NEAT-1	breast cancer
p53 mrna	breast cancer
pr antisense	breast cancer
sra	breast cancer
uc.160+	breast cancer
uc.346+	breast cancer
uc283+a	breast cancer
uca1	breast cancer
wt1-as	breast cancer
xist	breast cancer
zfas1	breast cancer
meg3	breast cancer tumor
bc200	breast carcinoma
hotair	breast tumor
malat1	breast tumor
mer11c	breast tumor
7sk	cardiac hypertrophy
anril	cardiovascular disease
rmrp	cartilage hair hypoplasia
21a	cervical cancer
h19	cervical cancer
hy1	cervical cancer
hy3	cervical cancer
malat1	cervical cancer
ndm29(29a)	cervical cancer
p53 mrna	cervical cancer
uca1	cervical cancer
bc200	cervix carcinoma
h19	choriocarcinoma
mir155hg	chronic lymphocytic leukemia
uc.159	chronic lymphocytic leukemia
uc.21	chronic lymphocytic leukemia
uc.72	chronic lymphocytic leukemia
h19	CNS pathologies
har1a(HAR1F)	CNS pathologies
sox2ot	CNS pathologies
malat1	colon cancer
tp53tg1	colon cancer
h19	colon carcinoma
hy1	colon carcinoma
hy3	colon carcinoma
p53 mrna	colon carcinoma
ptenp1	colon carcinoma
uc.160+	colon carcinoma
uc.346+	colon carcinoma
uc.73a	colon carcinoma
uc283+a	colon carcinoma
uca1	colon carcinoma
ba318c17.1	colorectal cancer
dj974n19.1	colorectal cancer
h19	colorectal cancer
hotair	colorectal cancer
kcnq1ot1	colorectal cancer
malat1	colorectal cancer
p53 mrna	colorectal cancer
terra	colorectal cancer
uc.159	colorectal cancer
uc.21	colorectal cancer
uc.283+a	colorectal cancer
uc.72	colorectal cancer
e2f4 antisense	colorectal carcinoma
anril	coronary disease
anril	coronary heart disease
uca1	cystitis glandularis
anril	diabetes
dgcr5	digeorge syndrome
nron	down's syndrome
linc-md1	duchenne muscular dystrophy
p53 mrna	endometrial cancer
ptenp1	endometrial cancer
hotair	epithelial cancer
h19	epithelial ovarian cancer
h19	esophageal cancer
kcnq1ot1	esophageal cancer
p53 mrna	esophageal cancer
uca1	esophageal cancer
p53 mrna	esophageal carcinoma
bc1	fragile x syndrome
fmr1-as1	fragile x syndrome
fmr1-as1(ASFMR1)	fragile x syndrome
evf2	gamma-amino butyric acid neuropathies
7sk	gastric cancer
h19	gastric cancer
p53 mrna	gastric cancer
uca1	gastric cancer
hotair	gastrointestinal stromal tumor
anti-nos2a	glioblastoma
h19	glioblastoma
p53 mrna	glioblastoma
anril	glioma
h19	glioma
h19	gliomas
meg3	gonadotroph-derived pituitary adenoma
p53 mrna	head and neck squamous cell carcinoma
hulc	hepatic colorectal cancer metastasis
h19	hepatic metastases cancer
h19	hepatocellular carcinoma
hotair	hepatocellular carcinoma
htr2a-as1(antisense hTR)	hepatocellular carcinoma
hulc	hepatocellular carcinoma
l1pa16	hepatocellular carcinoma
malat1	hepatocellular carcinoma
mer11c	hepatocellular carcinoma
p53 mrna	hepatocellular carcinoma
uc.338	hepatocellular carcinoma
heih	hepatocellular carcinoma
hotair	hepatocellular carcinoma (HCC)
7sk	HIV
har1a(har1f)	huntington's disease
har1b(har1r)	huntington's disease
nron	inflammatory bowel disease
anril	intracranial aneurysm
hy1	kidney cancer
hy3	kidney cancer
anril	leukemia
gas5	leukemia
uc.160+	leukemia
uc.346+	leukemia
uc283+a	leukemia
uca1	lithiasis
h19	liver cancer
hulc	liver cancer
malat1	liver cancer
uc.338	liver cancer
uca1	liver cancer
h19	liver tumor
malat1	lung adenocarcinoma
anril	lung cancer
h19	lung cancer
hy1	lung cancer
hy3	lung cancer
lincrna-p21	lung cancer
malat1	lung cancer
bc200	lung carcinoma
uc.160+	lymphoma
uc.346+	lymphoma
uc283+a	lymphoma
disc2	major depression
p53 mrna	malignant mesothelioma
anril	melanoma
l1pa16	melanoma
malat1	melanoma
mer11c	melanoma
spry4-it1	melanoma
uc.160+	melanoma
uc.346+	melanoma
uc283+a	melanoma
anti-nos2a	meningioma
intergenic lncrna(aw391850)	metastatic pancreatic tumor
intergenic lncrna(aw819863)	metastatic pancreatic tumor
intergenic lncrna(aw902458)	metastatic pancreatic tumor
intergenic lncrna(aw936043)	metastatic pancreatic tumor
intergenic lncrna(aw937867)	metastatic pancreatic tumor
intergenic lncrna(be008094)	metastatic pancreatic tumor
intergenic lncrna(be141719)	metastatic pancreatic tumor
intergenic lncrna(be155946)	metastatic pancreatic tumor
intergenic lncrna(be702744)	metastatic pancreatic tumor
intergenic lncrna(be710975)	metastatic pancreatic tumor
intergenic lncrna(be836530)	metastatic pancreatic tumor
intergenic lncrna(bf363994)	metastatic pancreatic tumor
intergenic lncrna(bf364063)	metastatic pancreatic tumor
intergenic lncrna(bf736784)	metastatic pancreatic tumor
intergenic lncrna(bf754591)	metastatic pancreatic tumor
intergenic lncrna(bf768642)	metastatic pancreatic tumor
intergenic lncrna(bf837556)	metastatic pancreatic tumor
intergenic lncrna(bf893217)	metastatic pancreatic tumor
intergenic lncrna(bf894831)	metastatic pancreatic tumor
intergenic lncrna(bf918966)	metastatic pancreatic tumor
intergenic lncrna(bf928916)	metastatic pancreatic tumor
intergenic lncrna(bf944704)	metastatic pancreatic tumor
intergenic lncrna(bf944705)	metastatic pancreatic tumor
intergenic lncrna(bf956245)	metastatic pancreatic tumor
intergenic lncrna(bf992202)	metastatic pancreatic tumor
intergenic lncrna(bg012678)	metastatic pancreatic tumor
intergenic lncrna(ck327083)	metastatic pancreatic tumor
intronic lncrna in abcc4 locus(bf857201)	metastatic pancreatic tumor
intronic lncrna in abi2 locus(aw837982)	metastatic pancreatic tumor
intronic lncrna in agap1 locus(bf365245)	metastatic pancreatic tumor
intronic lncrna in agxt2l2 locus(ck327033)	metastatic pancreatic tumor
intronic lncrna in akap2 locus(be156492)	metastatic pancreatic tumor
intronic lncrna in alms1 locus(bf881469)	metastatic pancreatic tumor
intronic lncrna in angpt2 locus(be087324)	metastatic pancreatic tumor
intronic lncrna in arhgap12 locus(be007885)	metastatic pancreatic tumor
intronic lncrna in arrb1 locus(bf944729)	metastatic pancreatic tumor
intronic lncrna in ascc3 locus(aw937483)	metastatic pancreatic tumor
intronic lncrna in atf2 locus(ck327094)	metastatic pancreatic tumor
intronic lncrna in atf3 locus(bf875569)	metastatic pancreatic tumor
intronic lncrna in bbs5 locus(bf875190)	metastatic pancreatic tumor
intronic lncrna in c10orf26 locus(bf736673)	metastatic pancreatic tumor
intronic lncrna in c11orf49 locus(aw846670)	metastatic pancreatic tumor
intronic lncrna in c12orf65 locus(be700386)	metastatic pancreatic tumor
intronic lncrna in c16orf46 locus(bf364131)	metastatic pancreatic tumor
intronic lncrna in c20orf7 locus(be089575)	metastatic pancreatic tumor
intronic lncrna in c2orf34 locus(aw880867)	metastatic pancreatic tumor
intronic lncrna in clip4 locus(ck327134)	metastatic pancreatic tumor
intronic lncrna in cnn3 locus(be156374)	metastatic pancreatic tumor
intronic lncrna in csnk1d locus(be181783)	metastatic pancreatic tumor
intronic lncrna in ctnnd1 locus(bf919473)	metastatic pancreatic tumor
intronic lncrna in cyth1 locus(bf896571)	metastatic pancreatic tumor
intronic lncrna in dapk1 locus(bf992848)	metastatic pancreatic tumor
intronic lncrna in dazap1 locus(bg010309)	metastatic pancreatic tumor
intronic lncrna in dhrsx locus(bf348899)	metastatic pancreatic tumor
intronic lncrna in dip2b locus(aw852151)	metastatic pancreatic tumor
intronic lncrna in dmd locus(ck327209)	metastatic pancreatic tumor
intronic lncrna in dnajc3 locus(bf368584)	metastatic pancreatic tumor
intronic lncrna in dst locus(aw860958)	metastatic pancreatic tumor
intronic lncrna in enosf1 locus(bf334142)	metastatic pancreatic tumor
intronic lncrna in enpp2 locus(aw902654)	metastatic pancreatic tumor
intronic lncrna in etaa1 locus(bf328128)	metastatic pancreatic tumor
intronic lncrna in fig4 locus(bf893233)	metastatic pancreatic tumor
intronic lncrna in gldn locus(aw901803)	metastatic pancreatic tumor
intronic lncrna in gphn locus(be160464)	metastatic pancreatic tumor
intronic lncrna in hnrnpl locus(aw805690)	metastatic pancreatic tumor
intronic lncrna in igfbp7 locus(aw835362)	metastatic pancreatic tumor
intronic lncrna in il4r locus(bf846679)	metastatic pancreatic tumor
intronic lncrna in itpr1 locus(bf857841)	metastatic pancreatic tumor
intronic lncrna in kiaa1217 locus(aw837930)	metastatic pancreatic tumor
intronic lncrna in klhdc4 locus(bf368582)	metastatic pancreatic tumor
intronic lncrna in lepr locus(ck327186)	metastatic pancreatic tumor
intronic lncrna in lrrc16a locus(bf336807)	metastatic pancreatic tumor
intronic lncrna in maea locus(be168993)	metastatic pancreatic tumor
intronic lncrna in map2k5 locus(bf893298)	metastatic pancreatic tumor
intronic lncrna in map3k1 locus(bf894801)	metastatic pancreatic tumor
intronic lncrna in map3k14 locus(bf754634)	metastatic pancreatic tumor
intronic lncrna in mapk1 locus(be081324)	metastatic pancreatic tumor
intronic lncrna in mcph1 locus(be087324)	metastatic pancreatic tumor
intronic lncrna in med12l locus(ck327189)	metastatic pancreatic tumor
intronic lncrna in mkl1 locus(bf898694)	metastatic pancreatic tumor
intronic lncrna in myo5a locus(bf848956)	metastatic pancreatic tumor
intronic lncrna in n4bp2l2 locus(bq316935)	metastatic pancreatic tumor
intronic lncrna in nbpf10 locus(bg004239)	metastatic pancreatic tumor
intronic lncrna in ndrg1 locus(bf371714)	metastatic pancreatic tumor
intronic lncrna in nhlrc2 locus(be141765)	metastatic pancreatic tumor
intronic lncrna in nkain2 locus(be160056)	metastatic pancreatic tumor
intronic lncrna in nop58 locus(aw865910)	metastatic pancreatic tumor
intronic lncrna in nr2c2 locus(be166370)	metastatic pancreatic tumor
intronic lncrna in ociad1 locus(be008080)	metastatic pancreatic tumor
intronic lncrna in pacsin2 locus(bf332457)	metastatic pancreatic tumor
intronic lncrna in pask locus(be168353)	metastatic pancreatic tumor
intronic lncrna in pdap1 locus(bf335132)	metastatic pancreatic tumor
intronic lncrna in pfdn1 locus(ck327138)	metastatic pancreatic tumor
intronic lncrna in phf12 locus(bg004232)	metastatic pancreatic tumor
intronic lncrna in plcb1 locus(be069131)	metastatic pancreatic tumor
intronic lncrna in ppp2r2a locus(aw819948)	metastatic pancreatic tumor
intronic lncrna in ppp3cb locus(ck327191)	metastatic pancreatic tumor
intronic lncrna in ppp4r1 locus(be003587)	metastatic pancreatic tumor
intronic lncrna in pten locus(aw836810)	metastatic pancreatic tumor
intronic lncrna in pvrl2 locus(bf803619)	metastatic pancreatic tumor
intronic lncrna in rad54l locus(bf736301)	metastatic pancreatic tumor
intronic lncrna in rapgef2 locus(aw865762)	metastatic pancreatic tumor
intronic lncrna in raph1 locus(be174039)	metastatic pancreatic tumor
intronic lncrna in rbm47 locus(aw748493)	metastatic pancreatic tumor
intronic lncrna in rbm47 locus(aw834040)	metastatic pancreatic tumor
intronic lncrna in rnf43 locus(aw879689)	metastatic pancreatic tumor
intronic lncrna in sec31a locus(aw935931)	metastatic pancreatic tumor
intronic lncrna in slc43a2 locus(bf998295)	metastatic pancreatic tumor
intronic lncrna in slc4a7 locus(bf364145)	metastatic pancreatic tumor
intronic lncrna in sobp locus(be156252)	metastatic pancreatic tumor
intronic lncrna in sorbs1 locus(bf368581)	metastatic pancreatic tumor
intronic lncrna in sppl3 locus(bg009898)	metastatic pancreatic tumor
intronic lncrna in sqstm1 locus(bf364433)	metastatic pancreatic tumor
intronic lncrna in ston2 locus(bf749179)	metastatic pancreatic tumor
intronic lncrna in stx12 locus(aw820168)	metastatic pancreatic tumor
intronic lncrna in tgfbr2 locus(aw880165)	metastatic pancreatic tumor
intronic lncrna in thrb locus(ck327188)	metastatic pancreatic tumor
intronic lncrna in tiam2 locus(ck327079)	metastatic pancreatic tumor
intronic lncrna in tmem189-ube2v1 locus(be062809)	metastatic pancreatic tumor
intronic lncrna in tnk2 locus(ck327106)	metastatic pancreatic tumor
intronic lncrna in tyk2 locus(bf894811)	metastatic pancreatic tumor
intronic lncrna in ube2v1 locus(be062809)	metastatic pancreatic tumor
intronic lncrna in ush1c locus(aw749983)	metastatic pancreatic tumor
intronic lncrna in usp15 locus(bf894929)	metastatic pancreatic tumor
intronic lncrna in vti1a locus(aw835433)	metastatic pancreatic tumor
intronic lncrna in vti1a locus(bf357735)	metastatic pancreatic tumor
intronic lncrna in wdr37 locus(bf897833)	metastatic pancreatic tumor
intronic lncrna in xrcc1 locus(bf926453)	metastatic pancreatic tumor
intronic lncrna in znf385d locus(aw836835)	metastatic pancreatic tumor
intronic lncrna in znf586 locus(be156164)	metastatic pancreatic tumor
lncrna in c3orf47 locus(aw601510)	metastatic pancreatic tumor
lncrna in loc387647 locus(aw366194)	metastatic pancreatic tumor
lncrna in loc92973 locus(bf364175)	metastatic pancreatic tumor
lncrna in miat locus(bf875772)	metastatic pancreatic tumor
lncrna in ncrna00085 locus(aw880028)	metastatic pancreatic tumor
lncrna in snord89 locus(bf893393)	metastatic pancreatic tumor
miat	myocardial infarction
anril	nasopharyngeal carcinoma
21a	neuroblastoma
DeltaMYCN	neuroblastoma
gtl2-as	neuroblastoma
malat1	neuroblastoma
mycnos	neuroblastoma
ncran	neuroblastoma
ndm29	neuroblastoma
uc.279	neuroblastoma
uc.347	neuroblastoma
uc.350	neuroblastoma
uc.364	neuroblastoma
uc.379	neuroblastoma
uc.446	neuroblastoma
uc.460	neuroblastoma
six3os	neurodegenerative disease
tsix	neurodegenerative disease
xist	neurodegenerative disease
fmr1-as1(ASFMR1)	neurodevelopmental disorder
anril	neurofibromatosis type-1
bc1	neurological disease
nkx2.2as	neurological disease
rncr2	neurological disease
evf2	neurological disorder
gtl2-as	neuronal tumor
l1pa16	non-small cell lung tumor
malat1	non-small cell lung tumor
mer11c	non-small cell lung tumor
bc200	oesophagus carcinoma
bc040587	osteosarcoma
loc285194	osteosarcoma
bc1	ovarian cancer
bc200	ovarian cancer
h19	ovarian cancer
lsinct5	ovarian cancer
malat1	ovarian cancer
NEAT-1	ovarian cancer
p53 mrna	ovarian cancer
sra	ovarian cancer
xist	ovarian cancer
bc200	ovary carcinoma
p53 mrna	pancreatic cancer
uca1	pancreatic cancer
wt1-as	pancreatic cancer
ak023948	papillary thyroid carcinoma
nama	papillary thyroid carcinoma
pink1-as(naPINK1)	parkinson's disease
bc200	parotid carcinoma
gtl2-as	phaeochromocytoma
meg3	pituitary adenoma
anril	plexiform neurofibromas
ipw	prader-willi syndrome
ahif	primary breast carcinomas
intergenic lncrna(aw901940)	primary pancreatic tumor
intergenic lncrna(be008094)	primary pancreatic tumor
intergenic lncrna(be155946)	primary pancreatic tumor
intergenic lncrna(be702744)	primary pancreatic tumor
intergenic lncrna(bf736784)	primary pancreatic tumor
intergenic lncrna(bf754591)	primary pancreatic tumor
intergenic lncrna(bf918966)	primary pancreatic tumor
intergenic lncrna(bf944704)	primary pancreatic tumor
intergenic lncrna(bf956245)	primary pancreatic tumor
intronic lncrna in arhgap12 locus(be007885)	primary pancreatic tumor
intronic lncrna in arrb1 locus(bf944729)	primary pancreatic tumor
intronic lncrna in ascc3 locus(aw937483)	primary pancreatic tumor
intronic lncrna in atf3 locus(bf875569)	primary pancreatic tumor
intronic lncrna in c11orf49 locus(aw846670)	primary pancreatic tumor
intronic lncrna in c16orf46 locus(bf364131)	primary pancreatic tumor
intronic lncrna in c20orf7 locus(be089575)	primary pancreatic tumor
intronic lncrna in ctnnd1 locus(bf919473)	primary pancreatic tumor
intronic lncrna in dazap1 locus(bg010309)	primary pancreatic tumor
intronic lncrna in dip2b locus(aw852151)	primary pancreatic tumor
intronic lncrna in dst locus(aw860958)	primary pancreatic tumor
intronic lncrna in enosf1 locus(bf334142)	primary pancreatic tumor
intronic lncrna in gldn locus(aw901803)	primary pancreatic tumor
intronic lncrna in gnb1 locus(be163917)	primary pancreatic tumor
intronic lncrna in gphn locus(be160464)	primary pancreatic tumor
intronic lncrna in itpr1 locus(bf857841)	primary pancreatic tumor
intronic lncrna in lepr locus(ck327186)	primary pancreatic tumor
intronic lncrna in maea locus(be168993)	primary pancreatic tumor
intronic lncrna in map2k5 locus(bf893298)	primary pancreatic tumor
intronic lncrna in mkl1 locus(bf898694)	primary pancreatic tumor
intronic lncrna in n4bp2l2 locus(bq316935)	primary pancreatic tumor
intronic lncrna in nbpf10 locus(bg004239)	primary pancreatic tumor
intronic lncrna in nkain2 locus(be160056)	primary pancreatic tumor
intronic lncrna in nop58 locus(aw865910)	primary pancreatic tumor
intronic lncrna in nr2c2 locus(be166370)	primary pancreatic tumor
intronic lncrna in pask locus(be168353)	primary pancreatic tumor
intronic lncrna in ppp4r1 locus(be003587)	primary pancreatic tumor
intronic lncrna in sorbs1 locus(bf368581)	primary pancreatic tumor
intronic lncrna in srpk1 locus(aw937741)	primary pancreatic tumor
intronic lncrna in stx12 locus(aw820168)	primary pancreatic tumor
intronic lncrna in tmem189-ube2v1 locus(be062809)	primary pancreatic tumor
intronic lncrna in tnk2 locus(ck327106)	primary pancreatic tumor
intronic lncrna in ube2v1 locus(be062809)	primary pancreatic tumor
intronic lncrna in usp15 locus(bf894929)	primary pancreatic tumor
intronic lncrna in znf644 locus(ck327190)	primary pancreatic tumor
cbr3-as1(PlncRNA-1)	prostate cance
anril	prostate cancer
gas5	prostate cancer
hotair	prostate cancer
hy1	prostate cancer
hy3	prostate cancer
malat1	prostate cancer
mdm2-as	prostate cancer
p53 mrna	prostate cancer
pca3	prostate cancer
pcat1	prostate cancer
pcgem1	prostate cancer
prncr1	prostate cancer
ptenp1	prostate cancer
pvt1	prostate cancer
sra	prostate cancer
xist	prostate cancer
nespas	pseudohypoparathyroidism type 1b
prins	psoriasis
ahif	renal cancer
p53 mrna	renal cell carcinoma
uca1	renal cell carcinoma
21a	renal epithelial adenovirus transformed cell cancer
ncrms	rhabdomyosarcoma
h19	rheumatoid arthritis
disc2	schizoaffective disorder
disc1	schizophrenia
disc2	schizophrenia
dlg2as	schizophrenia
atxn8os	spinocerebellar ataxia type 8
uca1	squamous carcinoma
anril	stroke
gas5	t cell leukemia
xist	testicular germ cell tumor
uca1	thyroid cancer
bc200	tongue carcinoma
nespas	transient neonatal diabetes
anril	type 2 diabetes
sra	uterine cancer
malat1	uterine endometrial stromal sarcoma
malat1	uterus cancer
tie-1as	vascular malformation
tie-1as	vascular-related disease
air	wilms' tumor
gtl2-as	wilms' tumor
h19	wilms' tumor
wt1-as	wilms' tumor
