# Supplementary material for: Constructing lncRNA functional similarity network based on lncRNA-disease associations and disease semantic similarity
Source: Sci Rep. 2015 Jun 10;5:11338. doi: 10.1038/srep11338 (PMC4462156; doi:10.1038/srep11338)
Supplement: Supplementary Table 12 [file srep11338-s13.xls]

## Sheet: Sheet1
lncRNA name	disease name in the LncRNADisease database	Mesh descriptors of the diseases
CDKN2B-AS1	abdominal aortic aneurysm	Aortic Aneurysm, Abdominal
CDKN2B-AS1	acute lymphoblastic leukemia	Precursor Cell Lymphoblastic Leukemia-Lymphoma
MEG3	acute myeloid leukemia	Leukemia, Myeloid, Acute
WT1-AS	acute myeloid leukemia	Leukemia, Myeloid, Acute
H19	adrenocortical carcinomas	Adrenocortical Carcinoma
DISC2	affective disorders	Mood Disorders
BCYRN1	aging	Aging, Premature
KCNQ1DN	aging	Aging, Premature
7SK	AIDS	Acquired Immunodeficiency Syndrome
7SL	AIDS	Acquired Immunodeficiency Syndrome
HCP5	AIDS	Acquired Immunodeficiency Syndrome
HLA-AS1	AIDS	Acquired Immunodeficiency Syndrome
AIR	alcoholic liver disease	Liver Diseases, Alcoholic
BACE1-AS	Alzheimer disease	Alzheimer Disease
BCYRN1	Alzheimer disease	Alzheimer Disease
CDKN2B-AS1	Alzheimer disease	Alzheimer Disease
GDNFOS	Alzheimer disease	Alzheimer Disease
SNHG3	Alzheimer disease	Alzheimer Disease
SOX2-OT	Alzheimer disease	Alzheimer Disease
C15orf2	Angelman syndrome	Angelman Syndrome
Ube3a-as	Angelman syndrome	Angelman Syndrome
CDKN2B-AS1	aortic aneurysm	Aortic Aneurysm
CDKN2B-AS1	atherosclerosis	Atherosclerosis
H19	atherosclerosis	Atherosclerosis
DISC2	autistic spectrum disorder	Autistic Disorder
GAS5	autoimmune disease	Autoimmune Diseases
ZFAT-AS1	autoimmune thyroid disease	Thyroiditis, Autoimmune
CDKN2B-AS1	basal cell carcinoma	Carcinoma, Basal Cell
H19	Beckwith-Wiedemann syndrome	Beckwith-Wiedemann Syndrome
KCNQ1OT1	Beckwith-Wiedemann syndrome	Beckwith-Wiedemann Syndrome
H19	biparental complete hydatidiform moles	Hydatidiform Mole
DAOA-AS1	bipolar disorder	Bipolar Disorder
DISC2	bipolar disorder	Bipolar Disorder
H19	bladder cancer	Urinary Bladder Neoplasms
MEG3	bladder cancer	Urinary Bladder Neoplasms
UCA1	bladder cancer	Urinary Bladder Neoplasms
B1 SINE RNA	brain ischemia	Brain Ischemia
BCAR4	breast cancer	Breast Neoplasms
BCYRN1	breast cancer	Breast Neoplasms
CDKN2B-AS1	breast cancer	Breast Neoplasms
DSCAM-AS1	breast cancer	Breast Neoplasms
GAS5	breast cancer	Breast Neoplasms
H19	breast cancer	Breast Neoplasms
HOTAIR	breast cancer	Breast Neoplasms
LSINCT5	breast cancer	Breast Neoplasms
MEG3	breast cancer	Breast Neoplasms
MIR31HG	breast cancer	Breast Neoplasms
PINC	breast cancer	Breast Neoplasms
PVT1	breast cancer	Breast Neoplasms
SRA1	breast cancer	Breast Neoplasms
XIST	breast cancer	Breast Neoplasms
ZNFX1-AS1	breast cancer	Breast Neoplasms
PVT1	Burkitt's lymphomas	Burkitt Lymphoma
7SK	cancer	Neoplasms
A130040M12Rik	cancer	Neoplasms
CDKN2B-AS1	cancer	Neoplasms
EPB41L4A-AS1	cancer	Neoplasms
H19	cancer	Neoplasms
HOTAIR	cancer	Neoplasms
MALAT1	cancer	Neoplasms
MEG3	cancer	Neoplasms
MIR17HG	cancer	Neoplasms
PVT1	cancer	Neoplasms
RRP1B	cancer	Neoplasms
WRAP53	cancer	Neoplasms
Yiya	cancer	Neoplasms
7SK	cardiac hypertrophy	Cardiomegaly
SRA1	cardiomyopathy	Cardiomyopathies
CDKN2B-AS1	cardiovascular disease	Cardiovascular Diseases
H19	cervical cancer	Uterine Cervical Neoplasms
MALAT1	cervical cancer	Uterine Cervical Neoplasms
BCYRN1	cervix cancer	Uterine Cervical Neoplasms
DLEU1	chronic lymphocytic leukemia	Leukemia, Lymphocytic, Chronic, B-Cell
DLEU2	chronic lymphocytic leukemia	Leukemia, Lymphocytic, Chronic, B-Cell
MIR155HG	chronic lymphocytic leukemia	Leukemia, Lymphocytic, Chronic, B-Cell
MEG3	chronic myeloid leukemia	Leukemia, Myelogenous, Chronic, BCR-ABL Positive
PVT1	cleft lip	Cleft Lip
H19	colon cancer	Colonic Neoplasms
MEG3	colon cancer	Colonic Neoplasms
HOTAIR	colorectal cancer	Colorectal Neoplasms
KCNQ1OT1	colorectal cancer	Colorectal Neoplasms
MALAT1	colorectal cancer	Colorectal Neoplasms
CRNDE	colorectal neoplasia	Colorectal Neoplasms
H19	Congenital hyperinsulinism	Congenital Hyperinsulinism
CDKN2B-AS1	coronary artery disease	Coronary Artery Disease
CDKN2B-AS1	coronary disease	Coronary Disease
CDKN2B-AS1	coronary heart disease	Coronary Disease
DISC2	depression	Depressive Disorder
7SL	dermatomyositis	Dermatomyositis
CDKN2B-AS1	diabetes	Diabetes Mellitus
PVT1	diabetic nephropathy	Diabetic Nephropathies
DGCR5	DiGeorge syndrome	DiGeorge Syndrome
ATP6V1G2-DDX39B	dilated cardiomyopathy	Cardiomyopathy, Dilated
NRON	Down's syndrome	Down Syndrome
MIAT	drug abuse	Substance-Related Disorders
ZNFX1-AS1	ductal carcinoma	Carcinoma, Ductal
TERC	dyskeratosis congenita	Dyskeratosis Congenita
WRAP53	dyskeratosis congenita	Dyskeratosis Congenita
ESRG	embryonal carcinoma	Carcinoma, Embryonal
CASC2	endometrial cancer	Endometrial Neoplasms
MALAT1	Endometrial stromal sarcoma	Sarcoma, Endometrial Stromal
CDKN2B-AS1	endometriosis	Endometriosis
ASFMR1	fragile X syndrome	Fragile X Syndrome
FMR4	fragile X syndrome	Fragile X Syndrome
NEAT1	frontotemporal lobar degeneration	Frontotemporal Lobar Degeneration
7SK	gastric cancer	Stomach Neoplasms
HOTAIR	gastrointestinal stromal tumor	Gastrointestinal Stromal Tumors
HOTAIR	gastrointestinal stromal tumors	Gastrointestinal Stromal Tumors
H19	germ cell tumor	Neoplasms, Germ Cell and Embryonal
H19	gestational trophoblastic diseases	Gestational Trophoblastic Disease
CDKN2B-AS1	glaucoma	Glaucoma
anti-NOS2A	glioblastoma	Glioblastoma
H19	glioblastoma	Glioblastoma
CDKN2B-AS1	glioma	Glioma
MEG3	glioma	Glioma
ATP6V1G2-DDX39B	HCV	Hepatitis C
AIR	hepatocellular carcinoma	Carcinoma, Hepatocellular
H19	hepatocellular carcinoma	Carcinoma, Hepatocellular
HOTAIR	hepatocellular carcinoma	Carcinoma, Hepatocellular
HULC	hepatocellular carcinoma	Carcinoma, Hepatocellular
IGF2-AS	hepatocellular carcinoma	Carcinoma, Hepatocellular
MALAT1	hepatocellular carcinoma	Carcinoma, Hepatocellular
MEG3	hepatocellular carcinoma	Carcinoma, Hepatocellular
MIAT	heroin abuse	Heroin Dependence
MEG3	heroin addiction	Heroin Dependence
PVT1	Hodgkin's lymphoma	Hodgkin Disease
HAR1A	Huntington's disease	Huntington Disease
HAR1B	Huntington's disease	Huntington Disease
HTTAS	Huntington's disease	Huntington Disease
TUG1	Huntington's disease	Huntington Disease
H19	hyperhomocysteinemia	Hyperhomocysteinemia
H19	infertility	Infertility
CDKN2B-AS1	intracranial aneurysm	Intracranial Aneurysm
ESRG	intracranial germinoma	Brain Neoplasms
HIF1A-AS1	kidney cancer	Kidney Neoplasms
XIST	Klinefelter's syndrome	Klinefelter Syndrome
7SL	Leishmania	Leishmaniasis
TCL6	leukemia	Leukemia
H19	liver cancer	Liver Neoplasms
MALAT1	lung adenocarcinoma	Lung Neoplasms
BCYRN1	lung cancer	Lung Neoplasms
H19	lung cancer	Lung Neoplasms
MALAT1	lung cancer	Lung Neoplasms
MEG3	lung cancer	Lung Neoplasms
DLEU2	lymphocytic leukemia	Leukemia, Lymphoid
DLEU2	lymphoma	Lymphoma
GAS5	lymphoma	Lymphoma
MIR17HG	lymphoma	Lymphoma
PVT1	lymphoma	Lymphoma
SNHG5	lymphoma	Lymphoma
TCL6	lymphoma	Lymphoma
H19	Marek's disease	Marek Disease
H19	medulloblastomas	Medulloblastoma
CDKN2B-AS1	melanoma	Melanoma
GAS5	melanoma	Melanoma
H19	melanoma	Melanoma
LINC00032	melanoma	Melanoma
SPRY4-IT1	melanoma	Melanoma
H19	melasma	Melanosis
anti-NOS2A	meningioma	Meningioma
H19	meningioma	Meningioma
MEG3	meningioma	Meningioma
HLA-AS1	multiple sclerosis	Multiple Sclerosis
IFNG-AS1	multiple sclerosis	Multiple Sclerosis
MEG3	myelodysplastic syndrome	Myelodysplastic Syndromes
SNHG4	myelodysplastic syndrome	Myelodysplastic Syndromes
DLEU2	myeloma	Multiple Myeloma
H19	myeloproliferative polycythaemia vera	Polycythemia Vera
CDKN2B-AS1	myocardial infarction	Myocardial Infarction
MIAT	myocardial infarction	Myocardial Infarction
MIR100HG	myopia	Myopia
LINC00162	narcolepsy	Narcolepsy
H19	neural tube defects	Neural Tube Defects
MALAT1	neuroblastoma	Neuroblastoma
MEG3	neuroblastoma	Neuroblastoma
MYCNOS	neuroblastoma	Neuroblastoma
NDM29	neuroblastoma	Neuroblastoma
CDKN2B-AS1	Neurofibromatosis type 1	Neurofibromatosis 1
MALAT1	non-small cell lung cancer	Carcinoma, Non-Small-Cell Lung
BDNF-AS1	obesity	Obesity
H19	obesity	Obesity
SNHG11	obesity	Obesity
BC040587	osteosarcoma	Osteosarcoma
LSAMP-AS3	osteosarcoma	Osteosarcoma
MALAT1	osteosarcoma	Osteosarcoma
BCYRN1	ovarian cancer	Ovarian Neoplasms
DNM3OS	ovarian cancer	Ovarian Neoplasms
H19	ovarian cancer	Ovarian Neoplasms
LSINCT5	ovarian cancer	Ovarian Neoplasms
PVT1	ovarian cancer	Ovarian Neoplasms
B2 SINE RNA	pain	Pain
PVT1	pancreatic cancer	Pancreatic Neoplasms
DAPK1	Pancreatic ductal adenocarcinoma	Carcinoma, Pancreatic Ductal
MAP3K14	Pancreatic ductal adenocarcinoma	Carcinoma, Pancreatic Ductal
PPP3CB	Pancreatic ductal adenocarcinoma	Carcinoma, Pancreatic Ductal
DAOA-AS1	panic disorder	Panic Disorder
PINK1-AS	Parkinson's disease	Parkinson Disease
BCYRN1	parotid cancer	Parotid Neoplasms
CDKN2B-AS1	periodontitis	Periodontitis
CDKN2B-AS1	peripheral artery disease	Peripheral Arterial Disease
H19	pheochromocytoma	Pheochromocytoma
MEG3	pituitary adenomas	Pituitary Neoplasms
7SL	polymyositis	Polymyositis
C15orf2	Prader-Willi syndrome	Prader-Willi Syndrome
IPW	Prader-Willi syndrome	Prader-Willi Syndrome
MKRN3-AS1	Prader-Willi syndrome	Prader-Willi Syndrome
H19	pre-eclampsia	Pre-Eclampsia
C1QTNF9B-AS1	prostate cancer	Prostatic Neoplasms
CBR3-AS1	prostate cancer	Prostatic Neoplasms
CDKN2B-AS1	prostate cancer	Prostatic Neoplasms
GAS5	prostate cancer	Prostatic Neoplasms
IGF2-AS	prostate cancer	Prostatic Neoplasms
MEG3	prostate cancer	Prostatic Neoplasms
PCA3	prostate cancer	Prostatic Neoplasms
PCAT1	prostate cancer	Prostatic Neoplasms
PCGEM1	prostate cancer	Prostatic Neoplasms
PVT1	prostate cancer	Prostatic Neoplasms
GNAS-AS1	pseudohypoparathyroidism type Ib	Pseudohypoaldosteronism
HLA-AS1	psoriasis	Psoriasis
PRINS	psoriasis	Psoriasis
PSORS1C3	psoriasis	Psoriasis
HIF1A-AS1	renal cancer	Kidney Neoplasms
AK042766	Restless legs syndrome	Restless Legs Syndrome
RMST	rhabdomyosarcoma	Rhabdomyosarcoma
DISC2	schizoaffective disorder	Psychotic Disorders
DAOA-AS1	schizophrenia	Schizophrenia
DISC2	schizophrenia	Schizophrenia
DLG2AS	Schizophrenia	Schizophrenia
LINC00271	schizophrenia	Schizophrenia
TRAF3IP2-AS1	schizophrenia	Schizophrenia
H19	Silver-Russell syndrome	Silver-Russell Syndrome
MESTIT1	Silver-Russell syndrome	Silver-Russell Syndrome
SCAANT1	Spinocerebellar ataxia type 7	Spinocerebellar Ataxias
UCA1	squamous carcinoma	Carcinoma, Squamous Cell
CDKN2B-AS1	stroke	Stroke
BOK-AS1	testicular cancer	Testicular Neoplasms
TDRG1	testicular cancer	Testicular Neoplasms
XIST	testicular cancer	Testicular Neoplasms
BCYRN1	tongue cancer	Tongue Neoplasms
H19	trophoblastic tumor	Trophoblastic Neoplasms
IGF2-AS	type 1 diabetes	Diabetes Mellitus, Type 1
MEG3	type 1 diabetes	Diabetes Mellitus, Type 1
PVT1	type 1 diabetes	Diabetes Mellitus, Type 1
CDKN2B-AS1	type 2 diabetes	Diabetes Mellitus, Type 2
LINC00271	type 2 diabetes	Diabetes Mellitus, Type 2
PDZRN3-AS1	type 2 diabetes	Diabetes Mellitus, Type 2
PVT1	type 2 diabetes	Diabetes Mellitus, Type 2
DGCR5	velocardiofacial syndrome	Down Syndrome
BX118339	West Syndrome	Spasms, Infantile
H19	Wiedemann-Beckwith syndrome	Beckwith-Wiedemann Syndrome
H19	Wilms' tumor	Wilms Tumor
IGF2-AS	Wilms' tumor	Wilms Tumor
KCNQ1DN	Wilms' tumor	Wilms Tumor
WT1-AS	Wilms' tumor	Wilms Tumor
