# Supplementary material for: Constructing lncRNA functional similarity network based on lncRNA-disease associations and disease semantic similarity
Source: Sci Rep. 2015 Jun 10;5:11338. doi: 10.1038/srep11338 (PMC4462156; doi:10.1038/srep11338)
Supplement: Supplementary Table 13 [file srep11338-s14.xls]

## Sheet: lncRNA-Homo sapiens
lncRNA name	Disease name in the MNDR	Mesh descriptors of the diseases
7sk	AIDS	Acquired Immunodeficiency Syndrome
h19	adenocarcinoma	Adenocarcinoma
bace1as	alzheimer's disease	Alzheimer Disease
bc200	alzheimer's disease	Alzheimer Disease
h19	rheumatoid arthritis	Arthritis, Rheumatoid
terra	astrocytoma	Astrocytoma
anril	atherosclerosis	Atherosclerosis
disc2	autistic spectrum disorders	Autistic Disorder
h19	beckwith-wiedemann syndrome	Beckwith-Wiedemann Syndrome
igf2as	beckwith-wiedemann syndrome	Beckwith-Wiedemann Syndrome
kcnq1ot1	beckwith-wiedemann syndrome	Beckwith-Wiedemann Syndrome
disc2	bipolar disorder	Bipolar Disorder
ahif	breast cancer	Breast Neoplasms
anril	breast cancer	Breast Neoplasms
bc1	breast cancer	Breast Neoplasms
bc200	breast cancer	Breast Neoplasms
cdkn1c-as	breast cancer	Breast Neoplasms
gas5	breast cancer	Breast Neoplasms
h19	breast cancer	Breast Neoplasms
hotair	breast cancer	Breast Neoplasms
kcnq1ot1	breast cancer	Breast Neoplasms
l1pa16	breast cancer	Breast Neoplasms
lincrna-p21	breast cancer	Breast Neoplasms
lsinct5	breast cancer	Breast Neoplasms
malat1	breast cancer	Breast Neoplasms
meg3	breast cancer	Breast Neoplasms
ncrna-ccnd1	breast cancer	Breast Neoplasms
NEAT-1	breast cancer	Breast Neoplasms
p53 mrna	breast cancer	Breast Neoplasms
pr antisense	breast cancer	Breast Neoplasms
sra	breast cancer	Breast Neoplasms
uc.160+	breast cancer	Breast Neoplasms
uc.346+	breast cancer	Breast Neoplasms
uc283+a	breast cancer	Breast Neoplasms
uca1	breast cancer	Breast Neoplasms
wt1-as	breast cancer	Breast Neoplasms
xist	breast cancer	Breast Neoplasms
zfas1	breast cancer	Breast Neoplasms
meg3	breast cancer tumor	Breast Neoplasms
bc200	breast carcinoma	Breast Neoplasms
hotair	breast tumor	Breast Neoplasms
malat1	breast tumor	Breast Neoplasms
mer11c	breast tumor	Breast Neoplasms
anril	basal cell carcinoma	Carcinoma, Basal Cell
h19	hepatocellular carcinoma	Carcinoma, Hepatocellular
hotair	hepatocellular carcinoma	Carcinoma, Hepatocellular
htr2a-as1(antisense hTR)	hepatocellular carcinoma	Carcinoma, Hepatocellular
hulc	hepatocellular carcinoma	Carcinoma, Hepatocellular
l1pa16	hepatocellular carcinoma	Carcinoma, Hepatocellular
malat1	hepatocellular carcinoma	Carcinoma, Hepatocellular
mer11c	hepatocellular carcinoma	Carcinoma, Hepatocellular
p53 mrna	hepatocellular carcinoma	Carcinoma, Hepatocellular
uc.338	hepatocellular carcinoma	Carcinoma, Hepatocellular
heih	hepatocellular carcinoma	Carcinoma, Hepatocellular
hotair	hepatocellular carcinoma (HCC)	Carcinoma, Hepatocellular
l1pa16	non-small cell lung tumor	Carcinoma, Non-Small-Cell Lung
malat1	non-small cell lung tumor	Carcinoma, Non-Small-Cell Lung
mer11c	non-small cell lung tumor	Carcinoma, Non-Small-Cell Lung
p53 mrna	renal cell carcinoma	Carcinoma, Renal Cell
uca1	renal cell carcinoma	Carcinoma, Renal Cell
uca1	squamous carcinoma	Carcinoma, Squamous Cell
7sk	cardiac hypertrophy	Cardiomegaly
anril	cardiovascular disease	Cardiovascular Diseases
h19	choriocarcinoma	Choriocarcinoma
malat1	colon cancer	Colonic Neoplasms
tp53tg1	colon cancer	Colonic Neoplasms
h19	colon carcinoma	Colonic Neoplasms
hy1	colon carcinoma	Colonic Neoplasms
hy3	colon carcinoma	Colonic Neoplasms
p53 mrna	colon carcinoma	Colonic Neoplasms
ptenp1	colon carcinoma	Colonic Neoplasms
uc.160+	colon carcinoma	Colonic Neoplasms
uc.346+	colon carcinoma	Colonic Neoplasms
uc.73a	colon carcinoma	Colonic Neoplasms
uc283+a	colon carcinoma	Colonic Neoplasms
uca1	colon carcinoma	Colonic Neoplasms
ba318c17.1	colorectal cancer	Colorectal Neoplasms
dj974n19.1	colorectal cancer	Colorectal Neoplasms
h19	colorectal cancer	Colorectal Neoplasms
hotair	colorectal cancer	Colorectal Neoplasms
kcnq1ot1	colorectal cancer	Colorectal Neoplasms
malat1	colorectal cancer	Colorectal Neoplasms
p53 mrna	colorectal cancer	Colorectal Neoplasms
terra	colorectal cancer	Colorectal Neoplasms
uc.159	colorectal cancer	Colorectal Neoplasms
uc.21	colorectal cancer	Colorectal Neoplasms
uc.283+a	colorectal cancer	Colorectal Neoplasms
uc.72	colorectal cancer	Colorectal Neoplasms
e2f4 antisense	colorectal carcinoma	Colorectal Neoplasms
anril	coronary disease	Coronary Disease
anril	coronary heart disease	Coronary Disease
disc2	major depression	Depressive Disorder, Major
anril	diabetes	Diabetes Mellitus
anril	type 2 diabetes	Diabetes Mellitus, Type 2
dgcr5	digeorge syndrome	DiGeorge Syndrome
nron	down's syndrome	Down Syndrome
p53 mrna	endometrial cancer	Endometrial Neoplasms
ptenp1	endometrial cancer	Endometrial Neoplasms
h19	esophageal cancer	Esophageal Neoplasms
kcnq1ot1	esophageal cancer	Esophageal Neoplasms
p53 mrna	esophageal cancer	Esophageal Neoplasms
uca1	esophageal cancer	Esophageal Neoplasms
p53 mrna	esophageal carcinoma	Esophageal Neoplasms
fmr1-as1(ASFMR1)	neurodevelopmental disorder	Fetal Alcohol Spectrum Disorders
bc1	fragile x syndrome	Fragile X Syndrome
fmr1-as1	fragile x syndrome	Fragile X Syndrome
fmr1-as1(ASFMR1)	fragile x syndrome	Fragile X Syndrome
hotair	gastrointestinal stromal tumor	Gastrointestinal Stromal Tumors
anti-nos2a	glioblastoma	Glioblastoma
h19	glioblastoma	Glioblastoma
p53 mrna	glioblastoma	Glioblastoma
anril	glioma	Glioma
h19	glioma	Glioma
h19	gliomas	Glioma
7sk	HIV	HIV Infections
har1a(har1f)	huntington's disease	Huntington Disease
har1b(har1r)	huntington's disease	Huntington Disease
nron	inflammatory bowel disease	Inflammatory Bowel Diseases
anril	intracranial aneurysm	Intracranial Aneurysm
hy1	kidney cancer	Kidney Neoplasms
hy3	kidney cancer	Kidney Neoplasms
ahif	renal cancer	Kidney Neoplasms
anril	leukemia	Leukemia
gas5	leukemia	Leukemia
uc.160+	leukemia	Leukemia
uc.346+	leukemia	Leukemia
uc283+a	leukemia	Leukemia
mir155hg	chronic lymphocytic leukemia	Leukemia, Lymphocytic, Chronic, B-Cell
uc.159	chronic lymphocytic leukemia	Leukemia, Lymphocytic, Chronic, B-Cell
uc.21	chronic lymphocytic leukemia	Leukemia, Lymphocytic, Chronic, B-Cell
uc.72	chronic lymphocytic leukemia	Leukemia, Lymphocytic, Chronic, B-Cell
anril	acute myeloid leukemia	Leukemia, Myeloid, Acute
wt1-as	acute myeloid leukemia	Leukemia, Myeloid, Acute
gas5	t cell leukemia	Leukemia, T-Cell
uca1	lithiasis	Lithiasis
h19	liver cancer	Liver Neoplasms
hulc	liver cancer	Liver Neoplasms
malat1	liver cancer	Liver Neoplasms
uc.338	liver cancer	Liver Neoplasms
uca1	liver cancer	Liver Neoplasms
h19	liver tumor	Liver Neoplasms
malat1	lung adenocarcinoma	Lung Neoplasms
anril	lung cancer	Lung Neoplasms
h19	lung cancer	Lung Neoplasms
hy1	lung cancer	Lung Neoplasms
hy3	lung cancer	Lung Neoplasms
lincrna-p21	lung cancer	Lung Neoplasms
malat1	lung cancer	Lung Neoplasms
bc200	lung carcinoma	Lung Neoplasms
uc.160+	lymphoma	Lymphoma
uc.346+	lymphoma	Lymphoma
uc283+a	lymphoma	Lymphoma
malat1	B-cell lymphoma	Lymphoma, B-Cell
anril	melanoma	Melanoma
l1pa16	melanoma	Melanoma
malat1	melanoma	Melanoma
mer11c	melanoma	Melanoma
spry4-it1	melanoma	Melanoma
uc.160+	melanoma	Melanoma
uc.346+	melanoma	Melanoma
uc283+a	melanoma	Melanoma
anti-nos2a	meningioma	Meningioma
linc-md1	duchenne muscular dystrophy	Muscular Dystrophy, Duchenne
miat	myocardial infarction	Myocardial Infarction
evf2	neurological disorder	Nervous System Diseases
21a	neuroblastoma	Neuroblastoma
DeltaMYCN	neuroblastoma	Neuroblastoma
gtl2-as	neuroblastoma	Neuroblastoma
malat1	neuroblastoma	Neuroblastoma
mycnos	neuroblastoma	Neuroblastoma
ncran	neuroblastoma	Neuroblastoma
ndm29	neuroblastoma	Neuroblastoma
uc.279	neuroblastoma	Neuroblastoma
uc.347	neuroblastoma	Neuroblastoma
uc.350	neuroblastoma	Neuroblastoma
uc.364	neuroblastoma	Neuroblastoma
uc.379	neuroblastoma	Neuroblastoma
uc.446	neuroblastoma	Neuroblastoma
uc.460	neuroblastoma	Neuroblastoma
six3os	neurodegenerative disease	Neurodegenerative Diseases
tsix	neurodegenerative disease	Neurodegenerative Diseases
xist	neurodegenerative disease	Neurodegenerative Diseases
anril	plexiform neurofibromas	Neurofibroma, Plexiform
anril	neurofibromatosis type-1	Neurofibromatosis 1
bc040587	osteosarcoma	Osteosarcoma
loc285194	osteosarcoma	Osteosarcoma
bc1	ovarian cancer	Ovarian Neoplasms
bc200	ovarian cancer	Ovarian Neoplasms
h19	ovarian cancer	Ovarian Neoplasms
lsinct5	ovarian cancer	Ovarian Neoplasms
malat1	ovarian cancer	Ovarian Neoplasms
NEAT-1	ovarian cancer	Ovarian Neoplasms
p53 mrna	ovarian cancer	Ovarian Neoplasms
sra	ovarian cancer	Ovarian Neoplasms
xist	ovarian cancer	Ovarian Neoplasms
bc200	ovary carcinoma	Ovarian Neoplasms
p53 mrna	pancreatic cancer	Pancreatic Neoplasms
uca1	pancreatic cancer	Pancreatic Neoplasms
wt1-as	pancreatic cancer	Pancreatic Neoplasms
pink1-as(naPINK1)	parkinson's disease	Parkinson Disease
bc200	parotid carcinoma	Parotid Neoplasms
gtl2-as	phaeochromocytoma	Pheochromocytoma
meg3	pituitary adenoma	Pituitary Neoplasms
ipw	prader-willi syndrome	Prader-Willi Syndrome
anril	acute lymphoblastic leukemia	Precursor Cell Lymphoblastic Leukemia-Lymphoma
uca1	benign prostatic hyperplasia	Prostatic Hyperplasia
cbr3-as1(PlncRNA-1)	prostate cance	Prostatic Neoplasms
anril	prostate cancer	Prostatic Neoplasms
gas5	prostate cancer	Prostatic Neoplasms
hotair	prostate cancer	Prostatic Neoplasms
hy1	prostate cancer	Prostatic Neoplasms
hy3	prostate cancer	Prostatic Neoplasms
malat1	prostate cancer	Prostatic Neoplasms
mdm2-as	prostate cancer	Prostatic Neoplasms
p53 mrna	prostate cancer	Prostatic Neoplasms
pca3	prostate cancer	Prostatic Neoplasms
pcat1	prostate cancer	Prostatic Neoplasms
pcgem1	prostate cancer	Prostatic Neoplasms
prncr1	prostate cancer	Prostatic Neoplasms
ptenp1	prostate cancer	Prostatic Neoplasms
pvt1	prostate cancer	Prostatic Neoplasms
sra	prostate cancer	Prostatic Neoplasms
xist	prostate cancer	Prostatic Neoplasms
nespas	pseudohypoparathyroidism type 1b	Pseudohypoaldosteronism
prins	psoriasis	Psoriasis
disc2	schizoaffective disorder	Psychotic Disorders
ncrms	rhabdomyosarcoma	Rhabdomyosarcoma
disc1	schizophrenia	Schizophrenia
disc2	schizophrenia	Schizophrenia
dlg2as	schizophrenia	Schizophrenia
7sk	gastric cancer	Stomach Neoplasms
h19	gastric cancer	Stomach Neoplasms
p53 mrna	gastric cancer	Stomach Neoplasms
uca1	gastric cancer	Stomach Neoplasms
anril	stroke	Stroke
uca1	thyroid cancer	Thyroid Neoplasms
bc200	tongue carcinoma	Tongue Neoplasms
anril	bladder cancer	Urinary Bladder Neoplasms
h19	bladder cancer	Urinary Bladder Neoplasms
hy1	bladder cancer	Urinary Bladder Neoplasms
hy3	bladder cancer	Urinary Bladder Neoplasms
ncran	bladder cancer	Urinary Bladder Neoplasms
uca1	bladder cancer	Urinary Bladder Neoplasms
h19	bladder carcinoma	Urinary Bladder Neoplasms
21a	cervical cancer	Uterine Cervical Neoplasms
h19	cervical cancer	Uterine Cervical Neoplasms
hy1	cervical cancer	Uterine Cervical Neoplasms
hy3	cervical cancer	Uterine Cervical Neoplasms
malat1	cervical cancer	Uterine Cervical Neoplasms
ndm29(29a)	cervical cancer	Uterine Cervical Neoplasms
p53 mrna	cervical cancer	Uterine Cervical Neoplasms
uca1	cervical cancer	Uterine Cervical Neoplasms
bc200	cervix carcinoma	Uterine Cervical Neoplasms
sra	uterine cancer	Uterine Neoplasms
malat1	uterus cancer	Uterine Neoplasms
tie-1as	vascular malformation	Vascular Malformations
air	wilms' tumor	Wilms Tumor
gtl2-as	wilms' tumor	Wilms Tumor
h19	wilms' tumor	Wilms Tumor
wt1-as	wilms' tumor	Wilms Tumor
